# Supplementary material for: Knowledge, Attitudes, and Practices Regarding “New Normal” Guidelines and Quality of Life Among Thai People During the COVID-19 Outbreak: An Online Cross-Sectional Survey
Source: Front Public Health. 2022 Jul 7;10:914417. doi: 10.3389/fpubh.2022.914417 (PMC9301185; doi:10.3389/fpubh.2022.914417)
Supplement: Supplementary file 1 [file Data_Sheet_1.XLSX]

## Sheet: KAP_analysis16
Sex	Age	Age_gr	Status_new	Education_new	Occupation_new	Effect_income_new	Online_new	Health_prob_new	Smoking_new	Drinking_new	Income	Vaccine	Province	K1	K2	K3	K4	K5	K6	K7	K8	K9	K10	K11	K12	K13	K14	K15	SUM_K	A1	A2	A3	A4	A5	A6	A7	A8	A9	A10	A11	A12	SUM_A	P1	P2	P3	P4	P5	P6	P7
Male	39	25-59	Single	Higher education (above bachelor)	Govt. employee	No effect	Everyday	No	No	No	>30,000 baht	Yes	Rayong	1	1	1	1	1	1	1	1	1	1	1	1	0	1	1	14	4	5	5	4	5	4	2	3	3	5	1	4	45	5	4	2	4	4	3	1
Female	36	25-59	Married	Lower education (below bachelor)	Non-govt. employee	Decreased	Everyday	No	No	No	10,000-30,000 baht	Yes	Rayong	1	1	0	1	1	1	1	1	1	1	1	1	1	1	1	14	2	5	5	5	5	5	4	2	3	5	1	1	43	5	5	5	4	5	4	1
Female	47	25-59	Married	Lower education (below bachelor)	Non-govt. employee	Decreased	Never or Sometimes	Yes	No	No	10,000-30,000 baht	Yes	Rayong	1	1	0	1	1	1	1	1	1	0	1	1	0	1	1	12	5	5	5	5	5	4	2	1	3	5	5	4	49	5	4	1	2	4	2	1
Female	39	25-59	Married	Lower education (below bachelor)	Non-govt. employee	Decreased	Never or Sometimes	No	No	No	10,000-30,000 baht	Not sure	Rayong	1	1	0	1	1	1	1	1	1	1	0	1	1	0	1	12	5	5	5	5	5	5	5	1	5	5	5	5	56	5	4	4	5	4	5	4
Female	39	25-59	Married	Lower education (below bachelor)	Unemployed	Decreased	Never or Sometimes	No	No	No	<10,000 baht	Yes	Rayong	0	0	1	0	1	1	1	1	1	0	1	1	0	0	1	9	5	2	2	2	5	2	5	5	1	2	2	1	34	5	4	4	5	3	5	5
Female	50	25-59	Married	Lower education (below bachelor)	Non-govt. employee	Decreased	Everyday	Yes	No	Yes	10,000-30,000 baht	Yes	Rayong	1	1	0	0	1	1	0	1	1	0	0	1	1	0	1	9	5	3	3	3	5	1	5	5	3	1	3	1	38	5	3	4	4	3	4	3
Female	56	25-59	Divorced	Bachelor	Govt. employee	Decreased	Everyday	Yes	No	No	>30,000 baht	Yes	Rayong	1	1	1	1	1	1	1	1	1	1	0	1	0	1	1	13	3	4	4	5	2	5	2	4	3	3	3	3	41	5	4	4	2	3	5	4
Female	60	>=60	Single	Higher education (above bachelor)	Govt. employee	No effect	Everyday	Yes	No	No	>30,000 baht	Yes	Rayong	1	1	0	0	1	1	1	1	1	0	0	1	0	1	1	10	5	3	5	5	5	5	5	3	3	5	3	5	52	5	4	5	3	4	4	2
Female	54	25-59	Married	Bachelor	Govt. employee	No effect	Everyday	No	No	No	>30,000 baht	Yes	Rayong	1	1	1	0	1	1	1	1	1	1	0	1	1	1	1	13	4	4	4	3	4	5	4	3	4	5	5	5	50	5	3	2	3	4	4	5
Female	23	20-24	Single	Bachelor	Unemployed	Decreased	Everyday	No	No	No	<10,000 baht	Not sure	Rayong	0	1	0	1	1	1	1	1	1	0	1	1	1	1	1	12	2	3	5	5	4	4	5	2	2	5	1	3	41	5	5	5	5	5	5	5
Female	29	25-59	Married	Bachelor	Govt. employee	No effect	Everyday	No	No	No	10,000-30,000 baht	Yes	Rayong	1	1	0	1	1	0	1	1	1	1	0	1	0	1	1	11	5	5	5	5	5	5	4	4	5	5	1	4	53	5	4	5	5	1	5	5
Female	49	25-59	Divorced	Lower education (below bachelor)	Non-govt. employee	Decreased	Everyday	No	No	No	10,000-30,000 baht	Yes	Rayong	0	1	1	1	1	1	1	1	1	0	1	1	0	1	1	12	3	5	5	5	3	5	3	2	5	5	3	5	49	5	5	4	4	3	4	3
Female	40	25-59	Single	Lower education (below bachelor)	Non-govt. employee	Decreased	Never or Sometimes	Yes	No	No	10,000-30,000 baht	Yes	Rayong	0	1	0	0	1	1	0	1	1	0	1	1	1	1	1	10	4	1	2	2	5	2	5	4	2	2	2	1	32	5	3	5	5	2	5	5
Female	39	25-59	Divorced	Lower education (below bachelor)	Non-govt. employee	Decreased	Never or Sometimes	Yes	No	No	10,000-30,000 baht	Not sure	Rayong	1	1	1	0	1	1	1	1	1	0	0	1	1	1	1	12	5	2	3	2	5	1	4	3	3	3	3	3	37	5	3	5	5	3	5	5
Female	47	25-59	Married	Bachelor	Govt. employee	No effect	Everyday	Yes	No	No	>30,000 baht	Yes	Rayong	1	0	0	1	1	1	1	1	1	1	0	1	1	1	1	12	2	5	4	2	5	3	4	5	2	3	3	4	42	5	2	2	4	2	3	4
Female	23	20-24	Married	Lower education (below bachelor)	Govt. employee	No effect	Everyday	No	No	Yes	10,000-30,000 baht	Yes	Rayong	0	1	0	1	1	1	1	0	1	0	0	1	0	0	1	8	2	5	5	5	4	5	3	3	5	5	5	4	51	5	3	4	3	4	4	1
Female	55	25-59	Married	Lower education (below bachelor)	Govt. employee	No effect	Everyday	Yes	No	No	10,000-30,000 baht	Yes	Rayong	1	0	0	1	1	1	1	1	1	1	1	1	1	1	1	13	1	5	5	5	5	5	5	4	5	5	5	5	55	5	5	3	5	5	5	5
Female	47	25-59	Married	Bachelor	Govt. employee	Decreased	Everyday	No	No	No	>30,000 baht	Yes	Trat	0	1	1	0	1	1	1	0	1	0	1	1	1	1	1	11	5	2	2	2	5	2	5	5	2	2	2	2	36	5	5	3	5	4	5	1
Male	32	25-59	Single	Higher education (above bachelor)	Govt. employee	No effect	Everyday	No	No	Yes	>30,000 baht	Yes	Rayong	1	1	1	0	1	1	1	1	1	1	1	1	1	1	1	14	3	4	3	4	5	1	5	5	4	3	1	3	41	5	3	5	5	3	5	5
Female	32	25-59	Married	Lower education (below bachelor)	Non-govt. employee	No effect	Everyday	Yes	No	No	10,000-30,000 baht	Yes	Rayong	1	1	0	1	1	1	1	0	1	0	1	1	0	0	0	9	3	3	4	4	4	4	4	3	4	4	2	3	42	5	3	4	3	4	4	2
Female	54	25-59	Married	Bachelor	Govt. employee	No effect	Everyday	Yes	No	No	>30,000 baht	Yes	Rayong	1	1	0	0	1	0	1	1	1	0	1	1	1	1	0	10	3	3	3	2	4	3	4	4	3	4	2	4	39	5	3	2	3	3	4	3
Female	29	25-59	Single	Bachelor	Govt. employee	No effect	Everyday	No	No	No	10,000-30,000 baht	Yes	Rayong	1	0	1	1	1	1	1	1	1	1	1	1	1	1	1	14	5	5	5	5	5	5	5	4	4	4	4	4	55	5	4	4	4	5	5	5
Female	37	25-59	Single	Bachelor	Govt. employee	No effect	Everyday	No	No	No	>30,000 baht	Yes	Rayong	0	1	1	1	1	1	1	1	1	1	1	1	1	1	1	14	4	4	5	5	5	5	5	4	5	5	5	5	57	5	4	3	4	4	4	4
Female	49	25-59	Married	Lower education (below bachelor)	Non-govt. employee	No effect	Everyday	No	No	No	10,000-30,000 baht	Yes	Rayong	0	1	0	0	1	1	1	1	1	0	0	1	0	1	1	9	4	5	5	5	5	5	4	5	2	5	4	4	53	5	4	3	3	4	4	5
Female	33	25-59	Married	Bachelor	Govt. employee	Decreased	Never or Sometimes	No	No	Yes	10,000-30,000 baht	Yes	Rayong	1	1	0	1	1	1	1	1	1	0	0	1	1	1	1	12	5	2	3	4	5	4	5	5	3	3	1	3	43	5	3	3	5	4	5	5
Female	38	25-59	Single	Higher education (above bachelor)	Govt. employee	No effect	Everyday	No	No	No	>30,000 baht	Yes	Chon Buri	1	1	0	1	1	1	1	1	1	1	0	1	1	1	1	13	4	4	5	4	3	3	4	3	3	4	3	4	44	5	4	3	3	4	3	1
Female	20	20-24	Single	Bachelor	Student	Decreased	Everyday	No	No	No	10,000-30,000 baht	Yes	Chon Buri	1	1	1	1	1	1	1	0	1	0	1	1	1	1	1	13	3	3	5	5	3	5	4	3	5	5	2	5	48	5	3	3	5	5	3	5
Male	22	20-24	Single	Bachelor	Student	Decreased	Everyday	No	No	No	10,000-30,000 baht	Yes	Rayong	1	1	0	1	1	1	1	1	1	0	1	1	1	1	1	13	5	1	5	5	5	5	5	1	1	3	3	5	44	5	4	5	5	4	5	5
Female	23	20-24	Married	Bachelor	Student	Decreased	Everyday	No	No	Yes	<10,000 baht	Yes	Chon Buri	0	1	1	1	1	0	1	0	1	1	0	0	0	1	1	9	4	2	2	4	4	4	4	2	4	3	3	3	39	5	4	4	4	3	3	5
Female	20	20-24	Single	Bachelor	Student	Decreased	Everyday	No	No	Yes	10,000-30,000 baht	Yes	Chon Buri	0	1	0	1	1	1	1	0	1	1	0	1	1	1	1	11	4	5	5	5	4	5	2	4	5	5	1	3	48	5	3	4	4	4	4	5
Male	20	20-24	Single	Bachelor	Student	No effect	Everyday	No	No	No	10,000-30,000 baht	No	Chon Buri	1	1	1	0	1	1	1	0	1	0	1	1	0	1	1	11	3	3	4	5	5	4	3	3	2	4	2	3	41	5	4	4	4	4	4	1
Female	21	20-24	Single	Bachelor	Student	Decreased	Everyday	No	No	No	10,000-30,000 baht	Yes	Chon Buri	1	1	0	0	1	1	1	1	1	0	0	1	0	0	0	8	3	4	4	5	4	5	4	3	4	5	2	4	47	5	3	4	4	4	4	4
Male	22	20-24	Single	Bachelor	Student	Decreased	Everyday	Yes	No	Yes	10,000-30,000 baht	Not sure	Chon Buri	0	1	1	1	1	1	1	1	1	0	1	1	1	1	1	13	3	3	3	3	5	3	5	3	1	1	1	1	32	5	5	5	5	4	5	5
Female	20	20-24	Single	Bachelor	Student	Decreased	Everyday	No	No	No	10,000-30,000 baht	Yes	Trat	1	1	1	0	1	1	1	0	1	1	0	1	1	1	1	12	1	5	5	5	4	5	4	2	2	5	1	2	41	5	5	4	4	5	3	3
Female	20	20-24	Single	Bachelor	Student	Decreased	Everyday	No	No	No	10,000-30,000 baht	Yes	Prachin Buri	1	1	1	1	1	1	0	1	1	0	0	1	1	1	1	12	1	4	5	5	3	4	4	2	2	5	2	4	41	5	4	4	3	5	3	4
Female	20	20-24	Single	Bachelor	Student	Decreased	Everyday	No	No	Yes	<10,000 baht	Yes	Chon Buri	1	1	0	1	1	1	1	1	1	1	0	1	1	1	1	13	5	3	4	5	5	4	5	4	2	2	1	1	41	5	4	4	4	4	4	5
Female	20	20-24	Single	Bachelor	Student	Decreased	Everyday	No	No	No	10,000-30,000 baht	Not sure	Chon Buri	1	1	1	0	1	1	1	0	1	0	0	1	1	1	1	11	1	3	5	5	4	4	5	2	3	4	1	3	40	5	4	5	4	5	3	5
Female	20	20-24	Single	Bachelor	Student	Decreased	Everyday	No	No	Yes	10,000-30,000 baht	Yes	Chon Buri	1	1	1	1	1	1	1	1	1	1	0	1	1	1	1	14	3	2	5	4	3	5	4	2	4	5	2	4	43	5	4	4	5	5	4	5
Female	20	20-24	Divorced	Bachelor	Student	Decreased	Everyday	Yes	No	Yes	10,000-30,000 baht	Yes	Chon Buri	1	1	1	0	1	1	1	1	1	1	0	1	1	1	1	13	3	4	4	3	4	3	3	1	1	4	1	3	34	1	4	4	4	4	4	2
Female	21	20-24	Single	Bachelor	Student	Decreased	Everyday	No	No	No	10,000-30,000 baht	Yes	Chon Buri	0	1	1	1	1	1	1	0	1	1	0	1	1	1	1	12	5	5	5	5	5	5	1	5	5	5	1	5	52	5	3	4	3	5	3	1
Female	20	20-24	Single	Bachelor	Student	Decreased	Everyday	Yes	No	No	10,000-30,000 baht	Yes	Chon Buri	1	1	1	1	0	1	1	0	1	1	0	1	1	1	1	12	3	5	5	5	5	5	4	1	2	5	2	2	44	5	5	5	5	5	5	5
Female	21	20-24	Single	Bachelor	Student	Decreased	Everyday	No	No	Yes	10,000-30,000 baht	Yes	Chon Buri	0	1	1	0	1	1	1	1	1	0	0	1	0	1	1	10	5	4	5	5	5	5	5	3	4	5	3	4	53	5	3	5	5	4	5	5
Female	20	20-24	Single	Bachelor	Student	Decreased	Everyday	No	No	Yes	10,000-30,000 baht	Yes	Chon Buri	1	1	1	0	1	1	1	1	1	1	0	1	1	1	1	13	2	5	5	5	3	4	3	1	3	4	2	2	39	5	4	4	3	4	4	5
Female	20	20-24	Single	Bachelor	Student	Decreased	Everyday	No	No	Yes	10,000-30,000 baht	No	Rayong	1	1	0	1	1	1	1	1	1	1	0	0	1	1	1	12	1	5	5	5	5	5	4	1	1	1	1	1	35	5	4	5	5	4	5	5
Male	22	20-24	Single	Bachelor	Student	Decreased	Everyday	No	No	Yes	10,000-30,000 baht	Yes	Chon Buri	1	1	0	1	1	1	1	1	1	1	1	0	1	1	1	13	5	4	3	5	5	4	5	1	1	3	1	5	42	5	2	3	5	4	5	5
Female	21	20-24	Single	Bachelor	Student	Decreased	Everyday	No	No	Yes	10,000-30,000 baht	Not sure	Chon Buri	1	1	0	1	1	1	0	1	1	0	1	1	1	1	1	12	1	3	5	3	4	4	3	2	3	4	4	5	41	5	4	3	4	4	4	5
Female	31	25-59	Single	Bachelor	Student	Decreased	Everyday	No	Yes	Yes	10,000-30,000 baht	Yes	Chon Buri	1	1	1	1	1	1	1	1	0	0	0	1	1	1	1	12	4	3	4	4	4	5	4	2	4	4	4	5	47	5	3	3	5	4	5	5
Female	20	20-24	Single	Bachelor	Student	Decreased	Everyday	No	No	No	10,000-30,000 baht	No	Rayong	1	1	0	1	1	0	0	1	1	1	1	1	0	1	1	11	2	5	5	5	2	5	4	3	4	5	4	5	49	5	4	3	4	3	3	5
Female	20	20-24	Single	Bachelor	Student	No effect	Everyday	No	No	No	10,000-30,000 baht	Not sure	Chon Buri	1	1	1	1	1	1	1	1	1	0	0	1	0	1	0	11	4	4	5	5	5	5	5	2	3	5	3	4	50	5	4	3	3	4	4	5
Female	20	20-24	Single	Bachelor	Student	Decreased	Everyday	No	No	Yes	<10,000 baht	Yes	Chon Buri	1	1	1	1	1	1	1	1	1	1	0	1	0	1	1	13	2	2	4	3	4	4	3	2	4	3	2	3	36	4	3	4	3	3	4	3
Female	20	20-24	Single	Bachelor	Student	Decreased	Everyday	No	No	Yes	10,000-30,000 baht	Not sure	Chon Buri	0	1	1	1	1	1	1	1	1	1	1	1	1	1	1	14	5	1	3	4	4	4	5	5	2	2	2	3	40	5	3	4	4	3	4	5
Female	20	20-24	Single	Bachelor	Student	Decreased	Everyday	No	No	Yes	10,000-30,000 baht	Yes	Rayong	1	1	0	1	1	1	1	0	1	0	0	1	1	1	1	11	2	2	5	5	5	5	5	3	5	5	5	4	51	5	5	4	4	5	3	5
Female	21	20-24	Single	Bachelor	Student	Decreased	Everyday	No	No	Yes	10,000-30,000 baht	No	Chon Buri	1	1	1	1	1	1	1	1	1	0	0	1	1	1	1	13	1	5	5	5	5	5	5	1	3	5	3	1	44	5	5	5	5	5	5	5
Female	21	20-24	Single	Bachelor	Student	Decreased	Everyday	No	No	Yes	10,000-30,000 baht	Yes	Chon Buri	1	1	0	1	1	1	1	1	1	1	1	1	1	1	1	14	4	4	5	5	3	5	4	3	4	5	3	4	49	5	3	5	4	4	4	5
Female	20	20-24	Single	Bachelor	Student	Decreased	Everyday	No	No	No	10,000-30,000 baht	Not sure	Chon Buri	1	1	0	1	1	1	1	1	1	0	0	1	0	1	1	11	1	3	5	5	2	3	3	2	3	3	2	3	35	5	4	3	4	4	3	5
Male	21	20-24	Single	Bachelor	Student	Decreased	Everyday	No	Yes	Yes	10,000-30,000 baht	Yes	Chon Buri	1	1	1	1	1	1	1	1	1	0	1	1	1	1	1	14	4	3	5	5	5	5	5	3	4	5	4	5	53	5	4	5	4	5	4	5
Female	20	20-24	Single	Bachelor	Student	Decreased	Everyday	No	No	No	10,000-30,000 baht	Not sure	Chon Buri	1	1	0	1	1	1	1	1	1	1	1	1	0	1	1	13	2	5	5	5	5	5	5	4	4	5	3	3	51	5	4	3	5	4	4	4
Female	20	20-24	Single	Bachelor	Student	Decreased	Everyday	No	No	No	10,000-30,000 baht	Not sure	Sa Kaeo	1	1	1	1	1	0	1	1	1	0	0	1	1	1	1	12	2	5	5	5	5	5	5	1	3	4	1	3	44	5	5	4	4	5	3	3
Female	21	20-24	Single	Bachelor	Student	Decreased	Everyday	No	No	No	10,000-30,000 baht	Yes	Chon Buri	1	1	0	1	1	0	0	1	1	1	1	0	1	1	1	11	2	5	5	5	4	5	5	4	5	5	4	3	52	5	5	4	5	4	5	5
Female	20	20-24	Single	Bachelor	Student	Decreased	Everyday	Yes	No	Yes	10,000-30,000 baht	Not sure	Chon Buri	1	1	0	1	1	1	1	1	1	1	1	1	1	0	1	13	4	5	5	4	5	5	5	4	2	5	3	3	50	5	4	5	4	4	4	4
Male	20	20-24	Single	Lower education (below bachelor)	Student	Decreased	Everyday	No	No	No	10,000-30,000 baht	Yes	Chon Buri	1	1	0	1	1	1	0	1	1	0	0	1	1	1	1	11	4	3	5	3	4	2	3	3	2	3	2	4	38	5	4	3	4	4	3	3
Female	20	20-24	Single	Bachelor	Student	Decreased	Everyday	No	No	Yes	10,000-30,000 baht	No	Chon Buri	1	1	1	1	1	1	1	1	1	1	0	1	1	1	1	14	2	1	4	3	3	2	4	1	1	1	1	1	24	5	4	3	3	5	5	5
Female	20	20-24	Single	Bachelor	Student	Decreased	Everyday	No	No	No	10,000-30,000 baht	Yes	Chon Buri	1	1	0	1	1	1	1	1	1	1	1	1	1	1	1	14	4	5	5	5	4	5	4	3	5	5	4	4	53	5	5	4	5	5	4	5
Female	20	20-24	Single	Bachelor	Student	Decreased	Everyday	No	No	No	10,000-30,000 baht	Yes	Chon Buri	1	1	0	1	1	0	0	1	0	0	0	1	0	1	1	8	1	5	5	5	3	5	4	3	5	5	3	4	48	5	4	3	4	3	3	3
Female	20	20-24	Single	Bachelor	Student	No effect	Everyday	No	No	No	10,000-30,000 baht	Not sure	Chon Buri	1	1	0	1	1	1	1	1	1	1	1	1	1	1	1	14	2	4	4	4	5	4	5	3	3	4	2	3	43	5	3	4	4	5	4	4
Female	20	20-24	Single	Bachelor	Student	No effect	Everyday	No	No	Yes	10,000-30,000 baht	Yes	Chon Buri	0	1	0	0	1	1	1	0	1	1	0	1	1	1	1	10	5	4	5	5	5	5	5	1	1	3	2	5	46	5	5	5	4	4	5	5
Female	21	20-24	Single	Bachelor	Student	Decreased	Everyday	No	No	Yes	10,000-30,000 baht	Yes	Chon Buri	1	1	1	0	1	1	1	1	1	0	1	1	1	1	1	13	2	4	4	4	3	5	1	2	4	5	3	3	40	5	4	5	4	4	4	4
Female	20	20-24	Single	Bachelor	Student	Decreased	Everyday	No	No	No	10,000-30,000 baht	Not sure	Rayong	1	1	0	1	1	1	1	1	1	1	1	1	1	0	1	13	2	4	5	5	3	5	4	2	4	4	4	4	46	5	4	5	5	4	5	5
Female	21	20-24	Single	Bachelor	Student	Decreased	Everyday	No	No	Yes	10,000-30,000 baht	Yes	Chon Buri	1	1	1	0	1	1	1	1	1	0	1	1	1	1	1	13	2	4	4	4	3	5	1	2	4	5	3	3	40	5	4	5	4	4	4	4
Female	25	25-59	Single	Bachelor	Unemployed	Decreased	Everyday	Yes	No	No	<10,000 baht	No	Rayong	0	1	1	1	1	1	1	1	1	1	1	1	1	1	1	14	5	5	5	5	5	5	5	3	5	5	5	4	57	5	5	5	5	5	5	5
Female	49	25-59	Married	Lower education (below bachelor)	Non-govt. employee	No effect	Everyday	Yes	No	Yes	>30,000 baht	Yes	Chon Buri	1	1	1	0	1	1	1	1	1	0	0	1	0	1	1	11	2	5	5	5	4	5	4	4	5	5	5	5	54	5	5	5	5	5	3	1
Male	23	20-24	Single	Bachelor	Govt. employee	No effect	Everyday	No	No	Yes	10,000-30,000 baht	Yes	Prachin Buri	1	1	1	1	1	0	1	0	1	0	0	1	1	1	1	11	4	4	5	5	3	5	3	1	1	1	4	5	41	5	4	4	5	4	3	5
Female	59	25-59	Single	Bachelor	Govt. employee	No effect	Everyday	Yes	No	No	>30,000 baht	Yes	Trat	1	1	1	1	1	1	1	0	1	0	1	1	1	1	1	13	3	4	5	5	4	5	5	3	2	5	3	5	49	5	5	5	5	5	5	5
Female	58	25-59	Divorced	Bachelor	Govt. employee	No effect	Everyday	No	No	No	>30,000 baht	Yes	Rayong	1	1	0	1	1	1	1	1	1	0	1	1	0	1	1	12	3	5	5	5	5	5	4	4	5	5	5	5	56	5	5	4	4	3	5	5
Female	62	>=60	Divorced	Bachelor	Non-govt. employee	Decreased	Never or Sometimes	No	No	No	10,000-30,000 baht	Yes	Rayong	1	1	0	1	1	1	1	1	1	1	0	1	0	1	1	12	3	5	5	5	4	5	4	3	4	4	4	4	50	5	4	1	4	4	5	3
Female	38	25-59	Married	Bachelor	Govt. employee	No effect	Everyday	No	No	No	>30,000 baht	Yes	Rayong	1	1	1	1	1	1	1	1	1	1	0	1	0	1	1	13	3	4	4	4	5	4	5	2	4	4	4	4	47	5	4	4	5	4	5	2
Female	56	25-59	Divorced	Bachelor	Govt. employee	Decreased	Everyday	Yes	No	No	>30,000 baht	Yes	Rayong	1	1	1	1	1	1	1	1	1	1	0	1	1	1	1	14	3	5	5	5	4	5	4	2	5	5	2	3	48	5	4	4	5	5	4	4
Male	47	25-59	Divorced	Higher education (above bachelor)	Govt. employee	Decreased	Everyday	Yes	Yes	Yes	>30,000 baht	Yes	Chon Buri	1	1	0	1	1	1	1	1	1	0	0	1	0	1	1	11	5	3	4	2	2	3	5	2	1	4	1	4	36	5	1	2	4	4	3	5
Female	45	25-59	Married	Higher education (above bachelor)	Govt. employee	No effect	Everyday	No	No	Yes	>30,000 baht	Yes	Samut Prakan	0	1	1	0	1	1	1	1	1	1	0	1	1	1	1	12	4	3	5	5	4	3	4	3	2	3	2	5	43	5	3	5	5	1	5	4
Female	54	25-59	Married	Lower education (below bachelor)	Non-govt. employee	Decreased	Everyday	No	No	No	10,000-30,000 baht	Yes	Rayong	1	1	0	1	1	1	1	0	1	0	1	1	1	1	1	12	4	5	5	5	4	5	5	5	1	5	5	5	54	5	4	3	4	4	5	4
Female	56	25-59	Married	Bachelor	Non-govt. employee	Decreased	Everyday	Yes	No	No	10,000-30,000 baht	Yes	Rayong	1	1	1	0	1	1	1	0	1	0	1	1	0	1	1	11	2	4	4	4	5	1	5	5	4	4	4	4	46	5	5	5	5	4	5	5
Female	60	>=60	Married	Lower education (below bachelor)	Non-govt. employee	Decreased	Everyday	No	No	No	10,000-30,000 baht	Yes	Rayong	1	1	0	1	1	1	0	1	1	0	0	1	1	0	0	9	3	5	5	5	2	5	2	5	5	5	5	5	52	5	5	4	5	5	5	5
Male	65	>=60	Married	Bachelor	Non-govt. employee	Decreased	Never or Sometimes	No	No	No	10,000-30,000 baht	Yes	Rayong	0	0	1	0	1	1	1	0	1	0	1	1	1	1	1	10	4	2	1	3	5	3	5	4	1	3	3	3	37	4	3	5	5	3	5	3
Male	50	25-59	Married	Bachelor	Govt. employee	No effect	Everyday	Yes	No	No	>30,000 baht	Yes	Prachin Buri	1	1	1	1	1	1	1	1	1	1	0	1	1	1	1	14	5	5	5	5	5	5	1	1	5	5	1	5	48	5	5	5	5	5	5	5
Male	46	25-59	Married	Lower education (below bachelor)	Govt. employee	No effect	Everyday	Yes	No	No	10,000-30,000 baht	Yes	Prachin Buri	1	1	0	1	1	1	1	1	1	0	0	1	1	1	1	12	3	4	4	4	5	5	5	4	5	5	4	5	53	5	5	5	5	5	5	5
Male	43	25-59	Married	Higher education (above bachelor)	Govt. employee	Decreased	Everyday	Yes	Yes	Yes	>30,000 baht	Yes	Trat	1	1	0	1	1	1	1	1	1	1	0	1	1	1	1	13	4	3	5	3	4	4	4	3	3	4	4	5	46	4	4	2	4	4	3	5
Male	47	25-59	Married	Higher education (above bachelor)	Govt. employee	No effect	Everyday	Yes	No	No	>30,000 baht	Yes	Chachoengsao	1	1	1	0	1	1	1	0	1	0	0	1	1	1	1	11	4	5	5	5	5	5	4	3	4	5	1	5	51	5	5	4	4	4	5	5
Female	41	25-59	Single	Higher education (above bachelor)	Govt. employee	Decreased	Everyday	No	No	Yes	>30,000 baht	Yes	Sa Kaeo	1	1	1	1	1	1	1	1	1	1	0	1	0	1	1	13	5	5	5	5	4	5	5	3	1	5	5	5	53	5	5	5	5	5	5	5
Female	42	25-59	Married	Bachelor	Non-govt. employee	No effect	Everyday	No	No	No	10,000-30,000 baht	Not sure	Sa Kaeo	1	1	0	1	1	1	1	0	1	0	1	1	0	1	1	11	3	5	5	5	4	2	4	3	3	5	2	4	45	5	5	3	3	5	3	1
Female	45	25-59	Married	Bachelor	Govt. employee	No effect	Everyday	Yes	No	No	>30,000 baht	Yes	Sa Kaeo	1	1	1	0	1	1	1	1	1	1	1	1	1	1	1	14	2	5	5	5	5	5	1	5	5	5	5	5	53	5	5	4	5	5	5	1
Female	45	25-59	Divorced	Lower education (below bachelor)	Govt. employee	No effect	Everyday	Yes	No	Yes	10,000-30,000 baht	Yes	Sa Kaeo	0	1	1	0	1	1	1	0	1	1	1	1	0	1	1	11	2	5	5	5	5	5	5	3	5	5	5	5	55	5	5	5	5	5	5	5
Male	50	25-59	Married	Bachelor	Govt. employee	No effect	Everyday	No	No	Yes	>30,000 baht	Yes	Sa Kaeo	1	1	1	1	1	1	1	1	1	0	0	1	1	1	1	13	4	5	4	4	4	4	4	4	4	4	4	4	49	5	4	3	4	4	3	1
Female	42	25-59	Single	Bachelor	Govt. employee	Decreased	Never or Sometimes	No	No	Yes	>30,000 baht	Yes	Sa Kaeo	0	1	1	1	1	1	1	1	1	1	1	1	1	1	1	14	5	5	5	5	5	5	5	3	3	4	4	5	54	5	1	5	3	4	3	1
Male	57	25-59	Married	Higher education (above bachelor)	Govt. employee	No effect	Everyday	No	No	No	>30,000 baht	Yes	Sa Kaeo	0	1	1	1	1	1	1	1	1	1	1	1	1	1	1	14	5	5	5	5	5	5	5	5	5	5	4	1	55	5	5	5	5	5	5	5
Female	44	25-59	Married	Bachelor	Govt. employee	Decreased	Everyday	No	No	No	>30,000 baht	Yes	Sa Kaeo	0	1	0	1	1	1	1	1	1	0	1	1	1	1	1	12	3	5	5	5	4	5	5	5	5	5	5	1	53	5	5	5	5	5	5	5
Female	45	25-59	Divorced	Bachelor	Govt. employee	Decreased	Everyday	No	No	No	>30,000 baht	Yes	Sa Kaeo	1	1	0	1	1	1	1	1	1	1	0	1	0	1	1	12	5	5	5	5	5	5	5	3	3	3	2	5	51	5	4	4	5	4	4	1
Female	56	25-59	Married	Bachelor	Govt. employee	No effect	Everyday	Yes	No	No	>30,000 baht	Yes	Sa Kaeo	0	1	1	0	1	1	1	1	1	1	1	1	1	1	1	13	3	5	5	5	4	5	4	4	5	5	3	5	53	5	5	5	5	4	4	4
Female	41	25-59	Married	Bachelor	Govt. employee	No effect	Everyday	No	No	No	>30,000 baht	Yes	Sa Kaeo	1	1	1	1	1	1	1	0	1	1	1	1	0	1	1	13	3	4	1	4	5	4	4	3	4	4	3	4	43	5	4	4	4	4	4	4
Male	60	>=60	Married	Higher education (above bachelor)	Govt. employee	No effect	Everyday	No	No	No	>30,000 baht	Yes	Sa Kaeo	1	1	1	1	1	1	1	1	1	1	1	1	1	1	1	15	4	4	4	4	4	4	4	3	3	4	3	5	46	5	4	4	4	4	3	1
Female	59	25-59	Single	Bachelor	Govt. employee	No effect	Everyday	Yes	No	No	>30,000 baht	Yes	Sa Kaeo	1	1	1	1	1	1	1	1	1	0	0	1	1	1	1	13	2	5	5	5	5	5	5	2	3	5	2	5	49	5	4	3	5	3	4	4
Female	38	25-59	Single	Bachelor	Govt. employee	Decreased	Everyday	Yes	No	No	>30,000 baht	Yes	Sa Kaeo	1	1	0	1	1	1	1	1	1	1	0	1	1	1	1	13	3	5	5	5	4	5	4	3	3	5	4	5	51	5	5	3	3	4	5	4
Male	42	25-59	Married	Bachelor	Govt. employee	Decreased	Everyday	No	No	Yes	>30,000 baht	Yes	Sa Kaeo	0	1	1	1	1	1	1	1	1	1	1	1	1	1	1	14	5	5	5	5	1	5	5	2	3	4	2	5	47	5	3	4	4	4	5	5
Female	23	20-24	Single	Bachelor	Non-govt. employee	No effect	Everyday	No	No	No	10,000-30,000 baht	Yes	Sa Kaeo	1	1	0	1	1	1	1	1	1	0	0	1	1	1	1	12	5	1	5	2	4	3	3	3	3	3	1	4	37	5	4	5	5	3	5	5
Male	39	25-59	Single	Higher education (above bachelor)	Govt. employee	No effect	Everyday	No	No	Yes	>30,000 baht	Yes	Sa Kaeo	1	1	1	1	1	1	1	0	1	1	0	1	1	1	1	13	3	4	5	5	5	5	2	5	5	5	2	5	51	5	3	5	5	4	5	5
Male	58	25-59	Married	Bachelor	Govt. employee	No effect	Everyday	Yes	Yes	Yes	>30,000 baht	Yes	Sa Kaeo	1	1	1	1	1	1	1	1	1	1	0	1	0	1	1	13	5	4	4	4	5	4	5	3	3	3	1	4	45	5	4	2	3	4	4	2
Female	25	25-59	Single	Bachelor	Govt. employee	No effect	Everyday	No	No	Yes	10,000-30,000 baht	Yes	Samut Prakan	1	1	1	0	1	1	1	0	1	0	0	1	1	0	1	10	2	5	4	5	5	5	1	3	4	5	3	5	47	5	3	5	5	4	5	5
Male	47	25-59	Married	Lower education (below bachelor)	Non-govt. employee	Decreased	Everyday	Yes	Yes	Yes	10,000-30,000 baht	Yes	Samut Prakan	0	1	0	1	1	0	0	0	1	1	0	1	0	1	1	8	3	5	4	5	5	4	2	2	4	5	2	5	46	5	3	3	4	3	5	1
Female	22	20-24	Single	Bachelor	Student	Decreased	Everyday	No	No	Yes	10,000-30,000 baht	Yes	Samut Prakan	0	1	1	1	1	1	1	0	1	0	0	1	1	1	1	11	5	5	5	5	5	5	1	4	5	5	3	5	53	5	4	3	4	4	5	5
Female	36	25-59	Single	Higher education (above bachelor)	Govt. employee	No effect	Everyday	No	No	Yes	>30,000 baht	Yes	Chanthaburi	1	1	1	1	1	1	1	1	1	1	1	1	1	1	1	15	3	5	5	5	4	5	3	3	4	3	4	5	49	5	4	5	5	4	5	3
Female	29	25-59	Married	Bachelor	Non-govt. employee	No effect	Everyday	No	No	No	10,000-30,000 baht	Yes	Chanthaburi	1	1	1	1	1	1	1	1	1	1	0	1	1	1	1	14	3	5	5	5	5	5	5	5	3	5	1	4	51	5	4	4	4	4	4	5
Male	27	25-59	Single	Bachelor	Govt. employee	Decreased	Everyday	No	No	No	>30,000 baht	Yes	Trat	1	1	1	1	1	1	1	1	1	1	0	1	0	1	1	13	4	3	3	4	4	4	3	2	1	3	3	3	37	5	1	4	4	3	5	5
Female	50	25-59	Married	Bachelor	Govt. employee	No effect	Everyday	No	No	No	>30,000 baht	Yes	Chanthaburi	1	1	0	1	0	1	0	1	1	1	0	1	1	1	1	11	5	3	4	5	1	5	5	3	5	3	1	5	45	5	4	4	4	4	5	5
Female	47	25-59	Married	Bachelor	Govt. employee	No effect	Everyday	No	No	No	>30,000 baht	Yes	Chanthaburi	1	1	1	1	1	1	1	0	1	1	0	1	1	1	1	13	3	4	4	4	5	4	5	3	4	4	3	4	47	5	3	3	4	4	3	4
Female	45	25-59	Married	Bachelor	Govt. employee	No effect	Everyday	No	No	No	>30,000 baht	Yes	Chanthaburi	1	1	0	1	1	1	1	1	1	1	1	1	1	1	1	14	4	5	5	5	5	5	5	5	5	5	3	5	57	5	5	5	5	4	5	5
Female	50	25-59	Married	Higher education (above bachelor)	Non-govt. employee	No effect	Everyday	No	No	Yes	>30,000 baht	Yes	Chanthaburi	0	0	0	1	1	1	1	1	1	0	1	1	1	1	1	11	5	3	2	2	5	2	4	5	2	2	1	5	38	5	4	4	4	4	5	5
Female	28	25-59	Single	Lower education (below bachelor)	Govt. employee	No effect	Everyday	Yes	No	No	10,000-30,000 baht	Yes	Chanthaburi	1	1	1	1	1	1	1	1	1	1	0	1	1	1	1	14	5	3	3	3	5	4	4	4	3	4	3	4	45	5	3	5	5	2	5	5
Male	52	25-59	Married	Bachelor	Govt. employee	No effect	Everyday	No	No	No	>30,000 baht	No	Samut Prakan	1	1	0	1	1	0	0	1	1	1	0	1	1	1	1	11	2	5	5	5	4	4	4	2	4	4	1	3	43	5	5	4	4	5	3	2
Female	37	25-59	Married	Higher education (above bachelor)	Govt. employee	No effect	Everyday	No	No	No	>30,000 baht	Yes	Chanthaburi	1	1	1	1	1	1	1	1	1	0	0	1	1	1	1	13	3	5	5	5	5	5	5	4	4	4	2	3	50	5	5	4	5	5	5	5
Female	30	25-59	Single	Bachelor	Non-govt. employee	Decreased	Everyday	No	No	No	10,000-30,000 baht	Yes	Chon Buri	1	1	0	1	1	1	1	1	1	0	0	1	0	1	1	11	1	4	5	5	4	4	4	1	4	5	1	3	41	5	4	4	4	5	4	5
Male	41	25-59	Married	Higher education (above bachelor)	Govt. employee	No effect	Everyday	Yes	No	No	>30,000 baht	Yes	Chon Buri	1	1	1	1	1	1	1	1	1	0	1	1	1	1	1	14	5	2	4	3	5	2	2	2	2	4	1	5	37	5	4	3	4	4	1	1
Female	41	25-59	Single	Bachelor	Govt. employee	Decreased	Everyday	Yes	No	No	>30,000 baht	Yes	Chanthaburi	1	1	0	1	1	1	1	1	1	1	1	1	1	1	1	14	2	5	5	5	5	5	5	1	5	5	1	3	47	5	4	4	5	5	4	5
Male	32	25-59	Single	Bachelor	Non-govt. employee	Decreased	Everyday	No	No	Yes	10,000-30,000 baht	Yes	Samut Prakan	0	1	0	1	1	1	1	0	1	0	0	1	0	1	1	9	4	4	4	4	4	4	3	3	3	4	3	4	44	5	4	3	5	4	4	4
Female	41	25-59	Married	Bachelor	Govt. employee	No effect	Everyday	No	No	No	>30,000 baht	Yes	Chanthaburi	1	1	0	1	1	1	1	1	1	0	1	1	0	1	1	12	3	5	5	5	4	5	5	4	3	5	5	5	54	5	3	4	4	4	4	4
Male	25	25-59	Single	Bachelor	Non-govt. employee	Decreased	Everyday	Yes	No	Yes	10,000-30,000 baht	Yes	Samut Prakan	1	1	0	1	1	1	0	1	1	1	0	0	1	1	1	11	3	3	3	3	3	3	3	3	3	3	3	3	36	3	3	3	3	3	3	3
Female	22	20-24	Single	Bachelor	Student	No effect	Everyday	No	No	Yes	10,000-30,000 baht	Yes	Samut Prakan	0	1	1	0	1	1	1	1	1	0	0	1	1	1	1	11	5	5	5	5	5	5	2	1	3	5	3	5	49	5	4	5	5	4	5	5
Female	26	25-59	Single	Bachelor	Non-govt. employee	No effect	Everyday	No	No	Yes	10,000-30,000 baht	Yes	Samut Prakan	0	1	1	0	1	1	1	0	1	0	0	1	1	0	1	9	4	3	4	5	5	3	1	3	5	5	3	5	46	4	3	4	3	3	4	5
Female	26	25-59	Single	Bachelor	Non-govt. employee	Decreased	Everyday	No	No	No	10,000-30,000 baht	Yes	Samut Prakan	1	1	0	0	1	1	1	1	1	0	0	1	1	1	1	11	5	4	5	5	5	4	5	3	3	5	1	5	50	5	4	5	3	3	5	5
Female	40	25-59	Married	Lower education (below bachelor)	Non-govt. employee	Decreased	Everyday	Yes	No	No	10,000-30,000 baht	Yes	Chanthaburi	1	1	1	0	1	1	1	1	1	1	0	1	0	1	1	12	5	5	5	5	5	5	5	5	4	5	4	3	56	5	5	3	5	5	5	5
Male	57	25-59	Single	Bachelor	Non-govt. employee	Decreased	Everyday	No	No	Yes	10,000-30,000 baht	Yes	Chon Buri	0	0	0	1	1	1	1	0	1	0	0	1	0	1	1	8	5	4	5	4	4	5	5	4	4	5	5	5	55	5	4	4	4	5	3	1
Female	34	25-59	Married	Bachelor	Non-govt. employee	Decreased	Everyday	Yes	No	No	10,000-30,000 baht	Yes	Chon Buri	1	1	0	1	1	1	1	0	1	1	0	1	0	1	1	11	5	5	5	5	4	5	4	3	3	5	1	5	50	5	3	3	4	4	4	5
Female	34	25-59	Single	Higher education (above bachelor)	Govt. employee	No effect	Everyday	No	No	No	>30,000 baht	Yes	Chon Buri	0	1	1	1	1	1	1	1	0	1	0	1	0	1	1	11	4	5	5	5	5	5	2	1	1	5	1	5	44	5	4	5	5	5	5	1
Female	32	25-59	Single	Bachelor	Non-govt. employee	No effect	Everyday	No	No	Yes	>30,000 baht	Yes	Chanthaburi	1	1	1	1	1	1	1	1	1	0	1	1	1	1	1	14	3	4	4	4	5	3	4	4	2	3	1	4	41	5	3	5	4	4	5	3
Female	26	25-59	Single	Bachelor	Non-govt. employee	Decreased	Everyday	No	No	No	10,000-30,000 baht	Yes	Samut Prakan	1	1	0	1	1	1	1	0	1	0	1	1	1	1	1	12	2	5	5	5	5	5	5	5	5	5	5	5	57	5	4	5	5	5	5	5
Female	34	25-59	Married	Bachelor	Non-govt. employee	No effect	Everyday	No	No	Yes	10,000-30,000 baht	Yes	Chon Buri	1	1	0	1	0	1	0	1	1	1	0	1	1	1	1	11	5	2	5	5	4	5	5	5	1	1	3	5	46	5	2	4	4	4	5	1
Female	22	20-24	Single	Bachelor	Student	Decreased	Everyday	No	No	Yes	10,000-30,000 baht	Yes	Chon Buri	0	1	0	1	1	1	1	0	1	1	0	0	1	1	1	10	2	5	5	5	5	5	4	1	1	3	1	5	42	5	5	4	5	5	5	5
Female	27	25-59	Single	Bachelor	Govt. employee	No effect	Everyday	No	No	No	10,000-30,000 baht	Yes	Sa Kaeo	0	1	0	1	1	0	1	1	1	1	0	1	1	1	1	11	5	3	5	5	1	5	3	5	1	5	1	5	44	5	3	3	4	4	5	5
Male	21	20-24	Single	Bachelor	Student	Decreased	Everyday	No	No	Yes	10,000-30,000 baht	Not sure	Chanthaburi	1	1	1	1	1	1	0	0	1	0	0	1	1	1	1	11	4	4	5	5	4	4	4	3	4	5	1	3	46	5	3	5	4	5	3	4
Female	21	20-24	Single	Bachelor	Student	Decreased	Everyday	No	No	Yes	10,000-30,000 baht	Yes	Chon Buri	1	1	1	0	1	1	1	1	1	0	0	1	1	1	1	12	2	4	5	4	5	5	3	5	2	5	2	5	47	5	4	3	4	5	4	5
Female	22	20-24	Single	Bachelor	Student	Decreased	Everyday	No	No	No	10,000-30,000 baht	Yes	Sa Kaeo	1	1	1	0	1	1	1	0	1	0	0	1	0	1	1	10	2	5	5	5	3	5	4	3	4	4	4	3	47	5	4	1	3	5	4	4
Female	22	20-24	Single	Bachelor	Student	Decreased	Everyday	No	No	No	<10,000 baht	No	Prachin Buri	1	1	1	1	1	1	1	1	1	1	0	1	1	1	1	14	3	1	5	3	4	5	3	1	1	3	1	3	33	5	3	2	5	5	4	5
Female	21	20-24	Single	Bachelor	Student	No effect	Everyday	No	No	No	10,000-30,000 baht	Yes	Chon Buri	1	1	0	1	1	1	1	1	1	1	0	1	1	1	1	13	4	3	5	4	4	5	3	2	3	3	1	4	41	5	3	4	4	5	4	5
Female	21	20-24	Single	Bachelor	Student	Decreased	Everyday	Yes	No	No	10,000-30,000 baht	Not sure	Chon Buri	1	1	1	1	1	1	1	1	1	0	1	1	1	1	1	14	3	5	5	5	5	5	5	4	3	5	1	3	49	5	5	5	5	3	5	5
Female	21	20-24	Single	Bachelor	Student	Decreased	Everyday	No	No	No	10,000-30,000 baht	Not sure	Chon Buri	1	1	0	1	1	1	1	1	1	0	0	1	0	1	1	11	3	5	5	4	5	4	4	2	3	3	1	4	43	5	5	5	5	5	5	5
Female	22	20-24	Single	Bachelor	Govt. employee	No effect	Everyday	No	No	Yes	10,000-30,000 baht	Yes	Rayong	1	1	0	1	1	1	1	1	1	1	1	1	1	1	1	14	2	2	5	5	4	5	1	4	4	4	1	5	42	5	2	5	5	4	5	5
Female	22	20-24	Single	Bachelor	Student	Decreased	Everyday	No	No	No	10,000-30,000 baht	Yes	Sa Kaeo	1	1	0	1	1	1	1	1	1	0	0	1	1	0	1	11	3	5	5	5	5	4	5	4	4	5	3	4	52	5	5	3	4	5	5	5
Female	21	20-24	Single	Bachelor	Student	Decreased	Everyday	No	No	Yes	10,000-30,000 baht	Yes	Chon Buri	1	1	0	0	1	1	1	0	1	1	0	1	1	1	1	11	5	5	5	5	5	5	5	2	3	2	1	4	47	4	4	4	3	5	3	4
Female	22	20-24	Single	Bachelor	Student	Decreased	Everyday	No	No	Yes	<10,000 baht	Yes	Chon Buri	0	1	0	1	1	0	0	0	1	0	0	1	1	1	1	8	3	2	5	5	2	5	3	2	3	5	4	4	43	5	4	3	3	4	5	5
Male	29	25-59	Single	Bachelor	Govt. employee	Decreased	Everyday	No	No	Yes	10,000-30,000 baht	Yes	Sa Kaeo	0	1	1	1	1	1	1	0	1	0	0	1	1	1	1	11	3	5	5	5	5	5	5	1	1	5	3	5	48	5	5	5	4	3	4	4
Male	43	25-59	Single	Bachelor	Non-govt. employee	Decreased	Everyday	No	No	No	10,000-30,000 baht	Yes	Samut Prakan	0	1	1	1	1	1	1	0	1	0	0	1	1	1	1	11	3	4	5	4	5	4	3	5	3	4	5	5	50	5	4	3	3	5	3	4
Male	25	25-59	Single	Bachelor	Non-govt. employee	Decreased	Everyday	No	No	No	10,000-30,000 baht	Yes	Sa Kaeo	1	1	1	1	1	1	1	0	1	0	1	1	1	1	1	13	3	5	5	5	5	5	5	4	2	5	5	5	54	5	5	5	5	4	5	5
Female	29	25-59	Married	Bachelor	Govt. employee	No effect	Everyday	No	No	No	10,000-30,000 baht	Yes	Prachin Buri	0	1	0	0	1	1	1	0	1	0	1	1	0	1	1	9	5	5	5	5	4	5	4	4	5	5	5	5	57	5	4	5	5	5	5	4
Female	37	25-59	Married	Higher education (above bachelor)	Govt. employee	No effect	Everyday	No	No	No	>30,000 baht	Yes	Sa Kaeo	1	1	0	1	1	1	1	1	1	1	1	1	1	1	1	14	5	5	5	5	5	5	5	5	5	5	5	5	60	5	5	5	5	4	5	5
Male	27	25-59	Single	Bachelor	Govt. employee	No effect	Everyday	No	No	Yes	10,000-30,000 baht	Yes	Sa Kaeo	1	1	1	1	1	1	1	1	1	1	1	1	1	1	1	15	2	5	5	5	5	5	5	5	1	5	5	5	53	5	3	5	5	4	5	5
Female	24	20-24	Single	Bachelor	Govt. employee	Decreased	Everyday	No	No	No	10,000-30,000 baht	Yes	Sa Kaeo	1	1	0	0	1	1	1	0	1	1	0	1	1	1	1	11	3	5	5	5	5	5	3	3	3	5	5	5	52	5	3	3	4	3	5	5
Male	41	25-59	Single	Bachelor	Non-govt. employee	Decreased	Everyday	No	No	No	<10,000 baht	Yes	Samut Prakan	1	1	1	1	0	1	1	1	1	0	1	1	1	1	1	13	5	4	4	2	4	4	5	5	3	4	1	4	45	5	4	3	3	3	4	5
Female	27	25-59	Married	Bachelor	Govt. employee	Decreased	Everyday	Yes	No	Yes	10,000-30,000 baht	Yes	Sa Kaeo	1	0	0	0	1	1	1	1	1	0	1	1	0	1	1	10	3	3	5	3	4	4	4	2	3	4	3	5	43	5	3	3	4	4	4	4
Male	35	25-59	Married	Bachelor	Govt. employee	Decreased	Everyday	No	No	Yes	>30,000 baht	Yes	Chon Buri	1	1	0	0	1	1	1	1	1	0	0	1	1	1	1	11	4	2	4	4	5	4	4	4	2	4	1	4	42	5	3	3	4	4	3	2
Male	24	20-24	Single	Bachelor	Non-govt. employee	Decreased	Everyday	No	No	Yes	10,000-30,000 baht	Yes	Chon Buri	1	1	0	0	1	1	1	1	1	0	0	1	1	1	1	11	5	5	5	5	5	5	5	2	4	5	1	5	52	5	4	5	5	3	5	5
Female	37	25-59	Single	Bachelor	Non-govt. employee	Decreased	Everyday	No	No	No	10,000-30,000 baht	Yes	Samut Prakan	1	1	0	1	0	1	1	1	1	0	0	1	0	1	1	10	2	5	5	5	3	5	3	1	3	3	1	3	39	5	5	4	3	5	4	1
Female	23	20-24	Single	Bachelor	Unemployed	Decreased	Everyday	Yes	No	Yes	<10,000 baht	Yes	Chon Buri	1	1	1	1	1	1	0	0	1	1	0	1	0	1	1	11	4	3	5	4	4	3	2	2	3	4	1	3	38	5	4	3	3	4	3	4
Female	34	25-59	Single	Bachelor	Unemployed	Decreased	Everyday	Yes	No	No	<10,000 baht	Yes	Samut Prakan	1	1	0	1	1	1	1	1	1	0	0	1	1	1	1	12	4	3	4	5	5	4	3	3	3	5	2	5	46	4	3	4	3	5	4	1
Female	39	25-59	Married	Higher education (above bachelor)	Non-govt. employee	Decreased	Everyday	No	No	No	10,000-30,000 baht	Yes	Rayong	1	1	0	1	1	1	1	1	1	0	0	1	1	1	1	12	2	4	3	4	5	4	5	4	3	4	1	4	43	5	3	3	5	4	5	5
Female	35	25-59	Married	Higher education (above bachelor)	Non-govt. employee	Decreased	Everyday	No	No	Yes	>30,000 baht	Yes	Samut Prakan	1	1	0	1	1	1	1	0	1	0	1	1	1	1	1	12	2	3	4	3	4	4	4	4	3	3	1	4	39	5	2	4	4	4	5	5
Female	38	25-59	Married	Higher education (above bachelor)	Govt. employee	No effect	Everyday	No	No	No	>30,000 baht	Yes	Chon Buri	1	1	1	1	1	1	0	1	1	0	0	1	1	1	1	12	5	3	3	5	5	5	3	3	3	3	3	5	46	5	4	5	5	4	5	4
Female	28	25-59	Single	Bachelor	Non-govt. employee	No effect	Everyday	No	No	No	10,000-30,000 baht	Yes	Chon Buri	1	1	1	0	1	1	1	1	1	0	0	1	0	1	1	11	4	2	5	5	5	5	5	1	3	5	1	5	46	5	4	5	5	4	5	5
Female	21	20-24	Single	Bachelor	Student	Decreased	Everyday	No	No	No	10,000-30,000 baht	Yes	Chon Buri	1	1	1	1	1	1	0	1	1	0	1	1	1	1	1	13	3	5	5	4	5	4	3	3	3	4	1	4	44	5	5	2	4	5	5	1
Male	42	25-59	Married	Bachelor	Non-govt. employee	Decreased	Everyday	No	No	Yes	>30,000 baht	Yes	Samut Prakan	1	1	1	1	1	1	1	1	1	1	0	1	1	1	1	14	3	4	4	3	5	3	4	4	3	3	1	4	41	5	4	4	4	3	5	2
Female	21	20-24	Single	Bachelor	Student	Decreased	Everyday	No	No	No	10,000-30,000 baht	Yes	Chon Buri	0	1	0	0	0	0	0	0	0	0	1	0	0	0	0	2	3	4	3	5	4	5	2	2	3	4	1	5	41	5	3	2	4	4	3	5
Female	21	20-24	Single	Bachelor	Student	Decreased	Everyday	No	No	No	10,000-30,000 baht	Yes	Chon Buri	1	1	1	0	1	1	1	1	1	1	0	1	0	1	1	12	1	2	5	3	5	3	3	3	1	3	1	4	34	5	5	3	4	5	5	1
Female	21	20-24	Married	Bachelor	Student	Decreased	Everyday	No	No	No	10,000-30,000 baht	Yes	Samut Prakan	1	1	1	1	1	1	1	1	1	0	1	1	1	1	1	14	1	5	5	5	5	5	5	5	5	5	1	5	52	5	4	5	5	5	5	5
Female	21	20-24	Single	Bachelor	Student	No effect	Everyday	No	No	No	10,000-30,000 baht	Yes	Chanthaburi	1	1	1	1	1	1	1	1	1	0	0	1	1	1	1	13	3	2	4	3	4	3	5	1	1	1	1	4	32	5	2	2	4	4	4	1
Female	21	20-24	Single	Bachelor	Student	Decreased	Never or Sometimes	No	No	No	10,000-30,000 baht	Yes	Sa Kaeo	1	1	1	1	1	1	1	1	1	0	0	1	0	1	1	12	4	2	2	3	5	2	4	3	1	2	2	2	32	5	3	4	3	5	4	4
Female	22	20-24	Single	Bachelor	Student	Decreased	Everyday	No	No	No	10,000-30,000 baht	Yes	Rayong	1	1	0	1	1	1	1	0	1	0	1	1	0	1	1	11	1	5	4	5	5	5	5	2	4	5	1	4	46	5	4	4	4	5	4	3
Female	22	20-24	Single	Lower education (below bachelor)	Student	Decreased	Everyday	No	No	Yes	10,000-30,000 baht	Not sure	Chon Buri	1	1	0	0	1	1	1	1	1	1	0	1	0	1	1	11	3	3	3	4	4	4	4	3	3	3	2	3	39	5	3	4	4	4	5	3
Male	21	20-24	Single	Lower education (below bachelor)	Student	No effect	Everyday	No	No	No	10,000-30,000 baht	Yes	Chon Buri	0	1	0	1	1	1	1	1	1	0	0	1	0	0	1	9	3	2	3	2	5	2	2	5	1	3	1	5	34	5	5	4	4	4	5	1
Male	21	20-24	Single	Bachelor	Student	Decreased	Everyday	Yes	Yes	Yes	10,000-30,000 baht	Yes	Chon Buri	0	1	1	1	1	1	1	1	1	1	0	1	1	1	1	13	3	4	3	3	2	3	4	4	3	3	3	3	38	4	2	4	4	2	4	4
Female	22	20-24	Single	Bachelor	Student	No effect	Everyday	No	No	No	10,000-30,000 baht	Yes	Chon Buri	1	1	1	1	1	1	1	1	1	1	0	1	0	1	1	13	3	3	5	4	3	4	2	1	3	4	1	5	38	5	5	4	3	5	4	5
Female	24	20-24	Single	Bachelor	Govt. employee	Decreased	Everyday	Yes	No	No	10,000-30,000 baht	Yes	Chon Buri	0	1	1	1	1	1	1	1	1	0	0	1	1	1	1	12	3	4	4	3	4	4	3	2	2	4	1	3	37	5	5	5	5	5	5	5
Male	32	25-59	Single	Bachelor	Non-govt. employee	No effect	Everyday	No	No	Yes	10,000-30,000 baht	Yes	Chon Buri	1	1	0	1	1	0	0	0	1	0	0	1	1	1	1	9	3	4	5	1	4	3	3	3	3	4	3	5	41	5	4	4	4	5	4	1
Male	52	25-59	Married	Higher education (above bachelor)	Govt. employee	Decreased	Everyday	Yes	No	No	>30,000 baht	Yes	Sa Kaeo	1	1	0	0	1	1	1	1	1	0	1	1	0	1	1	11	2	5	5	5	4	4	4	4	3	5	4	5	50	5	3	3	5	5	2	5
Female	21	20-24	Single	Bachelor	Student	No effect	Everyday	No	No	No	10,000-30,000 baht	Yes	Chon Buri	1	1	0	1	1	0	0	1	1	1	0	1	1	1	1	11	1	4	5	5	3	5	5	1	2	5	2	3	41	5	4	2	3	4	4	1
Female	28	25-59	Single	Bachelor	Non-govt. employee	Decreased	Everyday	No	No	Yes	10,000-30,000 baht	Yes	Chon Buri	1	1	1	1	1	1	1	0	1	1	0	1	0	1	1	12	4	4	5	4	4	5	3	2	3	3	2	5	44	5	4	5	5	5	5	5
Female	22	20-24	Single	Bachelor	Unemployed	Decreased	Everyday	No	No	Yes	<10,000 baht	Not sure	Prachin Buri	1	1	1	1	1	1	1	1	1	0	0	1	1	1	1	13	3	3	5	5	5	4	5	3	3	4	1	5	46	5	4	5	4	5	4	5
Male	34	25-59	Married	Higher education (above bachelor)	Non-govt. employee	Decreased	Everyday	No	No	Yes	>30,000 baht	Yes	Prachin Buri	1	1	1	1	1	0	1	0	1	0	0	1	1	1	1	11	5	1	3	1	5	1	3	4	3	2	1	4	33	5	4	4	3	4	3	3
Female	33	25-59	Single	Bachelor	Govt. employee	No effect	Everyday	No	No	No	>30,000 baht	Yes	Trat	1	1	1	1	1	1	1	1	1	1	0	1	0	1	1	13	1	4	5	5	5	5	5	5	5	5	5	5	55	5	4	5	5	5	2	5
Female	25	25-59	Single	Bachelor	Unemployed	Decreased	Never or Sometimes	No	No	Yes	<10,000 baht	Yes	Prachin Buri	1	1	1	1	1	1	1	1	1	0	0	0	0	1	1	11	1	1	5	5	5	5	5	1	1	1	1	3	34	5	5	5	5	5	5	5
Female	35	25-59	Single	Higher education (above bachelor)	Govt. employee	Decreased	Everyday	No	No	Yes	>30,000 baht	Yes	Rayong	1	1	0	1	1	1	1	1	1	1	0	1	1	1	1	13	3	4	4	5	3	5	3	1	1	4	1	4	38	5	3	3	5	5	5	5
Female	23	20-24	Married	Bachelor	Non-govt. employee	Decreased	Everyday	No	No	Yes	10,000-30,000 baht	Yes	Rayong	1	1	1	1	1	1	1	1	1	0	0	1	1	1	1	13	1	3	5	3	4	2	3	2	3	3	1	5	35	5	3	3	3	4	5	5
Female	25	25-59	Married	Bachelor	Non-govt. employee	Decreased	Everyday	Yes	No	Yes	10,000-30,000 baht	Yes	Rayong	1	1	0	1	1	1	1	1	1	0	0	1	1	1	1	12	1	2	2	2	4	2	3	3	2	3	1	5	30	5	2	3	4	3	5	3
Female	36	25-59	Married	Bachelor	Non-govt. employee	No effect	Everyday	No	No	No	10,000-30,000 baht	Yes	Samut Prakan	1	1	1	1	1	1	1	0	1	1	1	1	1	1	1	14	3	5	5	5	5	5	5	5	5	5	4	5	57	5	5	5	5	5	5	5
Female	36	25-59	Married	Bachelor	Non-govt. employee	Decreased	Everyday	No	No	No	10,000-30,000 baht	Yes	Prachin Buri	1	1	1	1	1	1	1	1	1	1	0	1	1	1	1	14	4	3	5	4	5	5	5	3	5	5	1	5	50	5	5	3	5	5	5	5
Female	46	25-59	Married	Higher education (above bachelor)	Non-govt. employee	No effect	Everyday	Yes	No	No	>30,000 baht	Yes	Chon Buri	1	1	0	1	0	1	1	1	1	0	1	1	1	1	1	12	4	3	5	4	3	5	2	3	3	4	2	5	43	5	5	4	4	5	4	1
Female	24	20-24	Single	Bachelor	Non-govt. employee	No effect	Everyday	No	No	No	10,000-30,000 baht	Yes	Chon Buri	1	1	0	1	1	1	1	1	1	0	0	1	1	1	1	12	2	3	5	2	5	1	5	1	5	4	5	3	41	5	5	3	3	1	5	4
Male	32	25-59	Single	Bachelor	Non-govt. employee	No effect	Everyday	No	No	No	10,000-30,000 baht	Yes	Samut Prakan	1	1	1	0	1	1	1	1	1	1	1	1	1	1	1	14	3	5	4	4	5	5	3	3	4	4	1	5	46	5	3	3	3	3	3	2
Female	24	20-24	Single	Bachelor	Non-govt. employee	No effect	Everyday	No	No	Yes	10,000-30,000 baht	Yes	Rayong	0	1	1	0	1	1	1	1	1	0	1	1	1	1	1	12	3	2	5	3	4	2	4	1	2	2	1	3	32	5	3	2	3	4	3	4
Female	50	25-59	Married	Higher education (above bachelor)	Govt. employee	No effect	Everyday	Yes	No	No	>30,000 baht	Yes	Rayong	1	1	0	0	1	1	1	0	1	0	1	1	1	1	1	11	1	5	5	5	5	1	5	5	1	1	5	5	44	5	4	3	5	5	5	5
Female	27	25-59	Single	Bachelor	Non-govt. employee	No effect	Everyday	No	No	No	10,000-30,000 baht	Yes	Samut Prakan	1	1	1	0	1	1	1	1	1	0	1	1	1	0	1	12	4	3	5	5	4	5	1	2	3	5	1	5	43	5	3	3	3	4	3	1
Female	48	25-59	Divorced	Lower education (below bachelor)	Non-govt. employee	Decreased	Never or Sometimes	No	No	Yes	<10,000 baht	Yes	Chachoengsao	0	1	1	0	1	1	1	0	1	1	0	1	1	1	1	11	5	4	4	4	5	4	5	5	2	4	4	4	50	5	4	3	5	4	5	5
Female	48	25-59	Single	Lower education (below bachelor)	Non-govt. employee	Decreased	Everyday	No	No	No	10,000-30,000 baht	Yes	Chachoengsao	1	1	1	1	1	1	1	1	1	1	0	1	1	1	1	14	5	5	5	5	5	5	5	4	5	5	5	5	59	5	5	5	5	5	5	5
Female	25	25-59	Single	Bachelor	Non-govt. employee	No effect	Everyday	No	No	No	10,000-30,000 baht	Not sure	Samut Prakan	1	1	1	0	1	0	1	0	1	0	1	1	1	0	1	10	4	4	5	5	5	5	4	4	4	4	1	5	50	5	5	2	3	4	3	3
Female	35	25-59	Married	Higher education (above bachelor)	Non-govt. employee	No effect	Everyday	No	No	No	>30,000 baht	Yes	Samut Prakan	1	1	1	0	1	1	1	1	1	0	1	1	1	0	1	12	3	4	5	4	5	4	1	3	4	4	1	5	43	5	5	2	3	4	3	1
Female	53	25-59	Single	Lower education (below bachelor)	Non-govt. employee	Decreased	Everyday	No	No	No	10,000-30,000 baht	Yes	Chachoengsao	0	1	1	1	1	1	1	1	1	1	1	1	1	1	1	14	5	5	5	4	4	5	5	3	5	5	5	5	56	5	5	5	5	3	5	5
Female	45	25-59	Married	Lower education (below bachelor)	Unemployed	Decreased	Everyday	Yes	No	No	<10,000 baht	Yes	Chachoengsao	1	1	1	0	1	1	1	0	1	1	1	0	0	1	1	11	2	5	5	5	5	5	5	5	5	5	3	5	55	5	5	4	4	5	5	5
Female	52	25-59	Divorced	Lower education (below bachelor)	Non-govt. employee	Decreased	Everyday	No	No	Yes	10,000-30,000 baht	Yes	Chachoengsao	1	1	1	1	1	1	1	1	1	0	0	1	1	1	1	13	2	5	5	5	5	5	5	4	5	5	5	5	56	5	4	5	5	4	5	3
Female	53	25-59	Divorced	Lower education (below bachelor)	Non-govt. employee	Decreased	Everyday	No	No	Yes	10,000-30,000 baht	Yes	Chachoengsao	1	1	1	1	1	1	1	0	1	0	1	1	0	1	1	12	3	5	5	5	3	5	3	2	5	5	5	4	50	4	5	5	5	5	5	5
Female	65	>=60	Divorced	Lower education (below bachelor)	Unemployed	Decreased	Everyday	No	No	No	10,000-30,000 baht	Yes	Chachoengsao	1	1	0	1	1	1	1	1	1	1	0	1	1	1	1	13	5	5	5	5	5	5	5	5	1	5	5	5	56	5	5	5	4	4	4	5
Female	40	25-59	Single	Higher education (above bachelor)	Govt. employee	No effect	Everyday	No	No	No	>30,000 baht	Yes	Samut Prakan	0	1	1	1	1	1	1	1	1	1	0	1	1	1	1	13	4	5	5	5	4	5	4	4	5	5	5	5	56	5	5	5	5	5	5	4
Female	55	25-59	Married	Lower education (below bachelor)	Non-govt. employee	Decreased	Never or Sometimes	No	No	No	10,000-30,000 baht	Yes	Samut Prakan	0	0	1	0	1	1	1	1	1	0	1	1	1	1	1	11	5	1	2	2	5	2	5	5	2	2	2	2	35	5	2	5	5	2	5	5
Female	51	25-59	Divorced	Bachelor	Govt. employee	No effect	Never or Sometimes	No	No	Yes	>30,000 baht	Yes	Samut Prakan	0	1	0	0	1	1	1	1	1	0	0	1	0	1	1	9	5	3	4	4	5	4	4	2	4	4	2	4	45	5	4	4	4	4	3	2
Female	56	25-59	Married	Bachelor	Non-govt. employee	Decreased	Everyday	No	No	No	10,000-30,000 baht	Yes	Samut Prakan	1	1	1	0	1	1	1	1	1	0	1	1	0	1	1	12	1	5	5	4	5	5	5	5	5	5	5	5	55	5	4	3	3	3	5	5
Female	63	>=60	Married	Bachelor	Non-govt. employee	No effect	Everyday	No	No	No	>30,000 baht	Yes	Samut Prakan	1	1	0	1	1	1	1	1	0	1	0	1	0	1	1	11	3	5	5	5	5	5	5	4	5	5	5	5	57	5	5	4	5	5	5	5
Female	60	>=60	Married	Bachelor	Govt. employee	No effect	Everyday	No	No	No	>30,000 baht	Yes	Samut Prakan	0	1	0	1	1	1	1	1	1	0	0	1	0	0	1	9	5	3	3	4	5	3	4	5	1	3	1	3	40	5	3	5	5	3	4	5
Female	64	>=60	Single	Lower education (below bachelor)	Non-govt. employee	Decreased	Everyday	Yes	No	No	10,000-30,000 baht	Yes	Chachoengsao	1	1	0	1	1	1	1	1	1	0	1	1	1	1	1	13	3	4	4	3	4	4	4	3	3	4	3	4	43	5	4	4	4	4	4	5
Female	43	25-59	Married	Bachelor	Govt. employee	Decreased	Everyday	No	No	No	>30,000 baht	Yes	Samut Prakan	1	1	1	0	0	1	1	0	1	0	0	1	0	1	1	9	2	2	5	4	2	5	4	4	2	2	2	5	39	5	4	3	5	4	4	1
Female	50	25-59	Married	Bachelor	Non-govt. employee	No effect	Everyday	No	No	No	>30,000 baht	Yes	Chachoengsao	1	1	0	1	1	1	1	0	1	0	0	1	0	1	1	10	3	3	3	3	4	3	4	3	3	3	2	3	37	5	3	3	4	3	4	3
Female	67	>=60	Divorced	Lower education (below bachelor)	Unemployed	Decreased	Everyday	No	No	Yes	<10,000 baht	Yes	Samut Prakan	1	0	0	0	1	1	1	1	1	0	0	1	0	1	1	9	2	5	3	5	4	5	4	4	5	5	3	5	50	3	5	3	4	4	4	5
Female	46	25-59	Married	Lower education (below bachelor)	Non-govt. employee	Decreased	Everyday	No	No	No	10,000-30,000 baht	Yes	Chachoengsao	1	1	1	0	1	1	1	1	1	1	1	1	1	1	1	14	3	5	5	5	5	5	5	4	5	5	5	5	57	5	5	3	5	4	5	4
Female	44	25-59	Single	Lower education (below bachelor)	Non-govt. employee	Decreased	Never or Sometimes	No	No	No	10,000-30,000 baht	Yes	Chachoengsao	1	1	0	0	1	1	1	0	1	0	1	1	0	0	1	9	1	5	5	5	5	5	5	3	2	3	3	5	47	5	4	4	5	4	5	2
Male	74	>=60	Married	Lower education (below bachelor)	Non-govt. employee	No effect	Never or Sometimes	Yes	No	No	10,000-30,000 baht	Yes	Samut Prakan	1	1	0	1	1	1	1	1	1	0	1	1	1	1	1	13	3	4	4	1	5	1	5	5	4	4	4	3	43	5	3	4	5	4	4	5
Female	59	25-59	Married	Lower education (below bachelor)	Unemployed	Decreased	Everyday	Yes	No	No	<10,000 baht	Yes	Samut Prakan	0	1	1	1	1	0	1	1	1	1	0	1	1	1	1	12	4	3	5	4	2	5	2	2	3	3	3	2	38	5	5	2	2	5	1	3
Female	44	25-59	Single	Lower education (below bachelor)	Non-govt. employee	Decreased	Never or Sometimes	No	No	No	10,000-30,000 baht	Yes	Chachoengsao	1	1	1	0	1	0	1	0	1	0	1	1	0	1	1	10	1	5	5	3	3	3	3	3	3	3	3	3	38	5	4	4	5	4	4	3
Female	58	25-59	Married	Lower education (below bachelor)	Non-govt. employee	Decreased	Everyday	No	No	No	<10,000 baht	Yes	Chachoengsao	1	1	1	1	1	1	1	0	1	1	0	1	0	0	1	11	2	4	4	4	4	4	5	2	4	4	4	4	45	5	3	4	5	4	5	4
Female	56	25-59	Married	Lower education (below bachelor)	Non-govt. employee	Decreased	Everyday	No	No	No	>30,000 baht	Yes	Samut Prakan	1	0	1	0	1	1	1	0	1	0	1	1	1	1	1	11	3	5	5	5	5	5	5	5	5	5	5	5	58	5	5	5	5	5	5	5
Male	36	25-59	Married	Lower education (below bachelor)	Non-govt. employee	Decreased	Everyday	No	Yes	No	<10,000 baht	Yes	Chachoengsao	1	1	0	1	1	1	1	0	1	0	1	1	1	1	1	12	3	3	3	3	5	3	5	5	3	3	3	3	42	5	3	4	5	3	4	4
Female	76	>=60	Single	Lower education (below bachelor)	Govt. employee	No effect	Never or Sometimes	No	No	No	>30,000 baht	Yes	Samut Prakan	1	1	0	1	1	1	1	0	1	0	0	1	0	0	1	9	5	3	3	3	5	3	5	5	3	3	3	3	44	5	3	5	5	3	5	5
Female	50	25-59	Single	Bachelor	Govt. employee	No effect	Everyday	No	No	No	>30,000 baht	Yes	Samut Prakan	1	1	0	0	1	1	1	0	0	0	0	1	0	0	1	7	3	3	5	5	4	3	3	1	4	3	3	3	40	5	5	5	4	5	1	1
Female	59	25-59	Married	Bachelor	Non-govt. employee	Decreased	Everyday	Yes	No	No	10,000-30,000 baht	Yes	Chachoengsao	0	1	1	0	1	1	1	1	1	0	1	1	1	1	1	12	5	4	4	4	4	4	5	5	4	4	4	4	51	5	4	5	5	3	5	5
Female	63	>=60	Married	Lower education (below bachelor)	Unemployed	Decreased	Everyday	Yes	No	No	<10,000 baht	Yes	Samut Prakan	0	1	1	0	1	1	1	1	1	0	0	1	1	1	1	11	5	2	3	3	5	3	5	3	3	3	2	3	40	5	3	4	5	3	5	5
Female	64	>=60	Single	Lower education (below bachelor)	Non-govt. employee	Decreased	Never or Sometimes	No	Yes	Yes	10,000-30,000 baht	Yes	Chachoengsao	0	0	1	0	1	1	1	0	1	0	1	1	1	0	0	8	5	1	1	1	5	1	5	5	1	1	1	1	28	5	5	3	3	3	3	3
Female	57	25-59	Married	Lower education (below bachelor)	Non-govt. employee	Decreased	Everyday	No	No	Yes	10,000-30,000 baht	Yes	Rayong	0	1	1	0	1	1	1	1	1	0	1	1	0	1	1	11	5	1	4	4	5	4	5	5	4	1	4	4	46	5	4	4	5	2	3	2
Male	40	25-59	Married	Bachelor	Non-govt. employee	Decreased	Everyday	Yes	No	Yes	10,000-30,000 baht	Not sure	Chachoengsao	1	1	0	0	1	1	1	1	1	0	1	1	1	0	0	10	5	3	4	3	5	4	4	4	2	4	1	4	43	5	3	3	4	3	4	1
Female	23	20-24	Single	Bachelor	Non-govt. employee	Decreased	Everyday	Yes	No	Yes	10,000-30,000 baht	Yes	Chachoengsao	1	1	1	1	1	1	1	1	1	1	1	1	1	1	1	15	3	3	4	4	5	4	5	3	3	4	1	4	43	5	4	5	5	4	5	5
Female	59	25-59	Divorced	Lower education (below bachelor)	Non-govt. employee	Decreased	Everyday	Yes	No	Yes	10,000-30,000 baht	Yes	Samut Prakan	1	1	0	1	1	1	1	0	1	0	1	1	0	0	0	9	4	3	3	3	5	3	4	3	3	3	2	3	39	5	3	5	5	3	5	5
Male	52	25-59	Married	Lower education (below bachelor)	Unemployed	Decreased	Never or Sometimes	No	No	Yes	10,000-30,000 baht	Yes	Samut Prakan	0	1	1	0	1	1	1	0	1	0	0	1	0	1	1	9	5	4	4	4	5	4	5	3	3	4	3	4	48	5	4	5	5	4	5	5
Female	43	25-59	Married	Bachelor	Non-govt. employee	Decreased	Everyday	Yes	No	No	10,000-30,000 baht	Yes	Samut Prakan	1	1	0	1	1	1	1	1	1	1	1	1	1	1	1	14	3	2	5	5	5	5	5	4	3	5	3	4	49	5	3	4	5	5	5	1
Female	61	>=60	Single	Lower education (below bachelor)	Govt. employee	No effect	Everyday	No	No	No	>30,000 baht	Yes	Samut Prakan	0	1	1	1	1	1	1	1	1	0	1	1	0	1	1	12	5	4	5	5	5	5	5	4	5	5	5	5	58	5	5	4	5	5	5	5
Female	50	25-59	Divorced	Lower education (below bachelor)	Non-govt. employee	Decreased	Everyday	No	No	Yes	10,000-30,000 baht	Yes	Samut Prakan	1	1	1	1	1	1	1	0	1	0	1	1	0	1	0	11	3	5	5	4	4	4	4	2	4	4	4	4	47	5	4	3	5	4	3	5
Female	58	25-59	Married	Lower education (below bachelor)	Non-govt. employee	No effect	Everyday	No	No	No	>30,000 baht	Yes	Chachoengsao	1	1	1	1	1	1	1	1	1	1	0	1	0	1	1	13	1	5	5	5	5	5	5	5	5	5	5	5	56	5	5	5	5	5	5	5
Male	44	25-59	Single	Higher education (above bachelor)	Govt. employee	Decreased	Everyday	No	Yes	Yes	>30,000 baht	Yes	Prachin Buri	0	1	0	0	1	1	1	0	1	1	0	1	1	1	1	10	5	3	1	2	5	5	3	2	5	3	1	1	36	5	3	4	4	1	5	5
Female	47	25-59	Married	Lower education (below bachelor)	Non-govt. employee	Decreased	Never or Sometimes	No	No	No	<10,000 baht	Yes	Chachoengsao	0	1	0	1	1	1	1	1	1	0	0	1	1	1	1	11	3	3	5	5	5	5	5	3	2	5	5	5	51	4	5	3	5	1	5	5
Female	24	20-24	Single	Bachelor	Non-govt. employee	No effect	Everyday	No	No	No	10,000-30,000 baht	Yes	Samut Prakan	0	1	1	1	1	0	1	1	1	1	0	1	0	1	1	11	3	4	5	5	5	5	2	5	5	5	3	4	51	5	3	5	5	5	5	5
Female	50	25-59	Married	Lower education (below bachelor)	Non-govt. employee	Decreased	Never or Sometimes	No	No	Yes	>30,000 baht	Yes	Samut Prakan	1	1	1	0	1	1	1	0	1	0	0	1	1	1	1	11	2	4	4	4	3	3	3	3	3	4	4	4	41	5	4	4	3	4	5	1
Female	61	>=60	Married	Lower education (below bachelor)	Unemployed	No effect	Everyday	Yes	No	No	10,000-30,000 baht	Yes	Samut Prakan	1	1	0	0	1	1	1	1	1	0	1	1	0	1	1	11	1	5	5	5	4	5	4	4	5	5	5	5	53	5	5	1	5	5	5	1
Female	29	25-59	Single	Higher education (above bachelor)	Non-govt. employee	No effect	Everyday	Yes	No	No	>30,000 baht	Yes	Chon Buri	1	1	0	1	1	1	1	1	1	0	0	1	1	1	1	12	4	3	5	3	3	3	3	3	3	3	3	3	39	5	4	4	5	4	4	2
Female	45	25-59	Married	Bachelor	Non-govt. employee	Decreased	Everyday	No	No	Yes	10,000-30,000 baht	Yes	Samut Prakan	1	1	1	0	1	1	1	1	1	0	1	1	1	0	1	12	4	3	4	2	4	2	4	4	2	2	2	2	35	5	5	4	4	3	4	4
Female	52	25-59	Divorced	Lower education (below bachelor)	Non-govt. employee	Decreased	Never or Sometimes	No	No	No	10,000-30,000 baht	Yes	Samut Prakan	1	1	0	0	1	1	1	1	1	0	1	1	0	1	1	11	3	4	4	4	5	4	5	3	4	4	3	4	47	5	4	4	5	4	4	4
Female	44	25-59	Married	Bachelor	Non-govt. employee	Decreased	Everyday	Yes	No	No	10,000-30,000 baht	Yes	Samut Prakan	1	1	1	1	1	1	1	1	1	0	0	1	1	0	1	12	1	5	5	5	4	5	5	5	5	5	5	5	55	5	4	4	5	5	5	4
Female	46	25-59	Married	Lower education (below bachelor)	Non-govt. employee	Decreased	Everyday	Yes	No	Yes	10,000-30,000 baht	Yes	Chachoengsao	0	1	0	1	1	0	0	1	1	0	0	1	0	0	1	7	5	1	1	1	5	1	5	5	1	1	1	1	28	5	1	5	5	1	5	5
Female	76	>=60	Single	Bachelor	Unemployed	No effect	Everyday	Yes	No	No	10,000-30,000 baht	Yes	Samut Prakan	1	1	0	0	1	1	1	1	1	1	0	1	0	1	1	11	2	5	3	5	4	5	5	3	3	3	2	5	45	5	4	5	2	5	4	4
Female	76	>=60	Married	Lower education (below bachelor)	Non-govt. employee	Decreased	Never or Sometimes	No	No	Yes	10,000-30,000 baht	Yes	Samut Prakan	0	0	1	0	1	1	1	0	1	0	0	1	1	1	0	8	5	2	2	1	5	1	5	5	1	1	1	1	30	5	3	3	4	3	4	5
Female	65	>=60	Married	Lower education (below bachelor)	Non-govt. employee	Decreased	Everyday	Yes	No	No	10,000-30,000 baht	Yes	Samut Prakan	1	1	0	0	1	1	1	1	1	0	1	0	0	0	1	9	5	3	3	3	5	3	5	5	3	2	3	3	43	5	3	5	5	3	5	3
Female	58	25-59	Divorced	Lower education (below bachelor)	Non-govt. employee	Decreased	Everyday	No	No	No	10,000-30,000 baht	Yes	Chachoengsao	0	0	1	0	1	1	1	0	1	0	1	1	1	0	0	8	3	3	3	3	3	3	3	3	3	3	3	3	36	5	1	5	5	1	5	5
Female	49	25-59	Married	Lower education (below bachelor)	Non-govt. employee	Decreased	Everyday	Yes	No	No	10,000-30,000 baht	Yes	Chachoengsao	0	1	0	1	1	1	1	1	1	1	1	1	0	1	1	12	5	5	5	4	5	3	5	5	3	3	3	3	49	5	5	2	5	3	5	5
Female	64	>=60	Married	Lower education (below bachelor)	Unemployed	No effect	Everyday	Yes	No	No	10,000-30,000 baht	Yes	Samut Prakan	1	1	1	1	1	1	1	1	1	0	1	1	1	1	1	14	4	3	4	4	5	3	5	5	3	3	3	4	46	5	4	5	5	4	5	5
Female	53	25-59	Married	Lower education (below bachelor)	Non-govt. employee	Decreased	Never or Sometimes	No	No	No	10,000-30,000 baht	Yes	Samut Prakan	1	1	1	1	1	1	1	1	1	0	1	1	0	0	1	12	3	4	3	3	4	2	4	5	3	2	2	2	37	5	3	3	5	4	5	5
Female	46	25-59	Single	Lower education (below bachelor)	Non-govt. employee	Decreased	Everyday	No	No	No	10,000-30,000 baht	Yes	Samut Prakan	1	1	1	0	1	1	1	1	1	0	1	1	1	1	1	13	5	4	4	4	5	4	5	5	4	4	3	3	50	5	5	5	5	5	5	1
Male	45	25-59	Married	Bachelor	Govt. employee	No effect	Never or Sometimes	No	Yes	Yes	>30,000 baht	Yes	Sa Kaeo	1	1	1	1	1	1	0	1	1	1	0	1	1	1	1	13	4	5	5	5	3	5	5	5	4	5	3	5	54	4	4	4	4	4	3	5
Female	76	>=60	Divorced	Lower education (below bachelor)	Non-govt. employee	Decreased	Everyday	No	No	No	<10,000 baht	Yes	Samut Prakan	1	1	1	0	1	1	1	1	1	0	0	1	1	1	1	12	3	3	3	3	5	3	5	4	3	3	3	3	41	5	3	5	5	3	5	5
Male	47	25-59	Single	Lower education (below bachelor)	Non-govt. employee	Decreased	Everyday	Yes	No	Yes	10,000-30,000 baht	Yes	Chachoengsao	1	1	0	1	1	1	1	0	1	0	1	1	1	0	1	11	3	4	3	3	5	4	5	5	4	4	4	4	48	5	3	5	5	3	5	5
Female	64	>=60	Married	Lower education (below bachelor)	Govt. employee	No effect	Never or Sometimes	No	No	Yes	>30,000 baht	Yes	Samut Prakan	0	1	0	1	1	1	1	1	1	0	1	1	0	1	1	11	4	5	5	5	5	5	4	2	4	5	3	5	52	5	5	5	5	5	5	5
Female	51	25-59	Divorced	Lower education (below bachelor)	Non-govt. employee	Decreased	Everyday	No	No	No	10,000-30,000 baht	Yes	Chachoengsao	1	1	0	1	1	1	1	0	1	0	0	1	1	1	1	11	2	5	5	5	5	5	4	4	4	5	5	5	54	5	4	5	5	1	5	1
Female	62	>=60	Married	Lower education (below bachelor)	Non-govt. employee	Decreased	Never or Sometimes	Yes	No	No	10,000-30,000 baht	Yes	Samut Prakan	1	1	1	0	1	1	1	1	1	0	0	1	1	1	0	11	3	3	3	3	4	3	4	4	4	3	3	3	40	5	4	4	4	5	4	2
Female	57	25-59	Married	Lower education (below bachelor)	Non-govt. employee	Decreased	Never or Sometimes	Yes	No	No	10,000-30,000 baht	Yes	Chachoengsao	1	1	1	1	1	1	1	0	1	0	1	1	0	1	1	12	4	5	5	5	5	5	5	5	5	5	5	5	59	5	3	4	5	3	5	5
Female	59	25-59	Married	Lower education (below bachelor)	Non-govt. employee	Decreased	Everyday	Yes	No	No	<10,000 baht	Yes	Chachoengsao	1	1	0	1	0	0	1	1	0	1	1	1	0	1	1	10	3	5	5	5	4	4	4	4	4	4	4	4	50	5	3	5	4	3	5	5
Female	32	25-59	Married	Lower education (below bachelor)	Non-govt. employee	Decreased	Everyday	No	No	Yes	10,000-30,000 baht	Yes	Samut Prakan	1	1	0	0	1	1	1	0	1	1	0	1	0	1	1	10	3	4	5	5	5	5	4	2	3	4	4	5	49	5	3	5	4	3	3	5
Female	53	25-59	Married	Bachelor	Non-govt. employee	Decreased	Everyday	No	No	Yes	10,000-30,000 baht	Yes	Samut Prakan	1	1	1	1	1	1	1	1	1	1	1	1	1	1	1	15	3	5	5	5	2	5	5	5	4	1	1	4	45	5	4	5	5	5	5	5
Female	60	>=60	Divorced	Higher education (above bachelor)	Govt. employee	No effect	Everyday	Yes	No	No	>30,000 baht	Yes	Samut Prakan	1	1	1	1	1	1	1	1	1	1	1	1	1	1	1	15	4	4	5	5	4	5	5	4	5	5	2	4	52	5	5	1	1	5	4	1
Female	46	25-59	Married	Lower education (below bachelor)	Non-govt. employee	Decreased	Everyday	No	No	No	<10,000 baht	Yes	Samut Prakan	1	1	1	1	1	1	1	1	1	0	1	1	1	1	1	14	4	5	5	5	5	5	5	5	5	5	5	5	59	5	5	5	5	4	5	5
Female	38	25-59	Married	Bachelor	Non-govt. employee	No effect	Everyday	No	No	No	>30,000 baht	Yes	Samut Prakan	1	1	0	1	1	1	1	1	1	0	0	1	0	1	1	11	1	5	5	5	5	5	5	5	5	5	5	5	56	5	3	4	4	5	5	5
Female	51	25-59	Married	Higher education (above bachelor)	Govt. employee	Decreased	Everyday	No	No	No	>30,000 baht	Yes	Samut Prakan	1	1	0	1	1	1	0	1	1	0	1	1	1	1	1	12	3	5	5	5	4	5	4	4	5	5	5	5	55	5	5	5	5	4	5	5
Female	26	25-59	Married	Lower education (below bachelor)	Non-govt. employee	Decreased	Everyday	No	No	No	10,000-30,000 baht	Yes	Samut Prakan	1	1	1	1	1	1	1	0	1	1	0	1	0	1	1	12	3	4	5	5	1	5	1	3	4	4	5	5	45	5	4	5	5	4	5	5
Female	28	25-59	Single	Bachelor	Govt. employee	No effect	Everyday	No	No	No	10,000-30,000 baht	Yes	Chachoengsao	1	1	1	1	1	0	1	0	1	0	1	1	1	0	1	11	3	5	5	5	5	5	5	3	2	5	5	5	53	5	4	5	5	5	4	5
Female	41	25-59	Married	Lower education (below bachelor)	Non-govt. employee	Decreased	Everyday	No	No	No	10,000-30,000 baht	Yes	Samut Prakan	1	1	1	0	1	1	1	0	1	0	0	1	1	0	1	10	1	5	5	5	5	5	1	2	5	5	5	5	49	5	5	5	5	4	5	1
Female	61	>=60	Single	Lower education (below bachelor)	Non-govt. employee	Decreased	Everyday	Yes	No	No	<10,000 baht	Yes	Chachoengsao	0	1	1	1	1	1	1	0	1	0	0	1	0	1	1	10	5	3	3	3	5	3	5	5	3	3	1	3	42	5	3	5	5	1	5	5
Female	66	>=60	Divorced	Lower education (below bachelor)	Unemployed	Decreased	Everyday	Yes	No	No	<10,000 baht	Yes	Samut Prakan	1	1	1	1	1	1	1	1	1	0	0	0	1	1	1	12	2	4	4	4	5	4	5	4	4	4	4	4	48	5	3	5	5	4	5	4
Female	65	>=60	Married	Lower education (below bachelor)	Non-govt. employee	Decreased	Everyday	Yes	No	No	10,000-30,000 baht	Yes	Samut Prakan	1	1	1	1	1	1	1	0	1	0	1	1	0	1	1	12	2	5	4	5	2	5	5	5	5	5	5	4	52	5	5	3	3	5	5	5
Female	55	25-59	Married	Lower education (below bachelor)	Unemployed	Decreased	Everyday	No	No	No	<10,000 baht	Yes	Samut Prakan	0	1	1	1	1	1	1	1	1	1	0	1	0	0	1	11	5	4	4	4	5	4	5	5	4	4	4	4	52	5	4	5	5	4	5	5
Female	51	25-59	Single	Lower education (below bachelor)	Non-govt. employee	Decreased	Never or Sometimes	No	No	No	<10,000 baht	Yes	Chon Buri	0	1	1	1	1	1	1	1	1	0	0	1	0	1	1	11	4	4	5	3	4	5	5	4	5	5	5	5	54	5	5	4	3	5	3	4
Female	21	20-24	Single	Lower education (below bachelor)	Unemployed	Decreased	Everyday	No	No	No	<10,000 baht	Yes	Samut Prakan	1	1	1	0	1	1	1	0	1	0	1	1	1	0	1	11	5	4	2	1	5	1	5	4	2	1	1	1	32	5	3	5	5	4	3	5
Female	40	25-59	Married	Bachelor	Non-govt. employee	Decreased	Never or Sometimes	No	No	No	10,000-30,000 baht	No	Samut Prakan	1	1	1	1	1	0	1	1	1	0	1	1	1	1	1	13	3	4	4	4	4	4	4	2	1	4	1	4	39	5	4	4	4	4	5	5
Female	62	>=60	Married	Lower education (below bachelor)	Non-govt. employee	No effect	Everyday	No	No	No	10,000-30,000 baht	Yes	Chachoengsao	1	1	0	1	1	1	1	1	1	0	0	1	1	1	1	12	4	4	5	4	3	5	4	3	2	5	5	4	48	5	5	3	4	4	3	5
Male	40	25-59	Married	Lower education (below bachelor)	Non-govt. employee	Decreased	Never or Sometimes	No	No	Yes	10,000-30,000 baht	Yes	Chachoengsao	0	1	1	1	1	1	1	1	1	0	0	1	1	1	1	12	5	3	4	4	5	4	5	5	3	3	3	1	45	5	3	3	4	3	4	3
Female	39	25-59	Single	Bachelor	Govt. employee	Decreased	Everyday	No	No	No	>30,000 baht	Yes	Chanthaburi	1	1	1	1	1	1	1	1	1	1	1	1	0	1	1	14	3	1	4	4	5	4	5	5	3	4	1	4	43	5	4	5	5	4	5	5
Female	41	25-59	Single	Lower education (below bachelor)	Govt. employee	No effect	Everyday	No	No	No	10,000-30,000 baht	Yes	Chanthaburi	0	1	0	0	1	1	1	1	1	1	0	1	0	1	1	10	4	5	5	5	5	5	3	2	5	5	1	5	50	5	3	4	5	3	4	4
Female	57	25-59	Married	Lower education (below bachelor)	Non-govt. employee	Decreased	Everyday	No	No	Yes	<10,000 baht	Yes	Samut Prakan	1	1	0	1	1	1	1	1	1	0	1	1	0	1	1	12	5	4	4	4	5	4	5	5	4	4	4	4	52	5	5	5	5	5	5	5
Female	42	25-59	Married	Lower education (below bachelor)	Non-govt. employee	Decreased	Never or Sometimes	Yes	No	No	<10,000 baht	Not sure	Samut Prakan	1	1	0	1	1	0	0	0	1	0	1	1	0	1	1	9	4	2	2	2	5	2	5	5	2	2	2	3	36	5	3	3	4	1	3	3
Female	30	25-59	Married	Lower education (below bachelor)	Non-govt. employee	Decreased	Everyday	No	No	No	10,000-30,000 baht	Yes	Samut Prakan	0	1	0	0	1	1	1	0	1	0	1	1	1	0	0	8	5	1	1	1	5	1	5	5	1	1	1	2	29	5	3	4	5	3	3	3
Female	62	>=60	Married	Lower education (below bachelor)	Non-govt. employee	Decreased	Everyday	No	No	No	10,000-30,000 baht	Yes	Chachoengsao	0	1	1	1	1	1	1	0	1	0	1	1	1	1	1	12	5	5	3	3	5	4	3	3	3	2	2	2	40	5	3	4	5	3	5	5
Female	30	25-59	Married	Lower education (below bachelor)	Unemployed	No effect	Everyday	No	No	Yes	10,000-30,000 baht	Yes	Samut Prakan	1	1	1	1	1	1	1	1	1	0	1	1	0	1	1	13	2	5	5	5	5	4	3	2	3	5	3	3	45	5	4	3	4	5	4	2
Male	34	25-59	Single	Lower education (below bachelor)	Non-govt. employee	Decreased	Never or Sometimes	No	Yes	Yes	10,000-30,000 baht	Yes	Samut Prakan	1	1	0	0	1	1	1	0	1	0	0	1	0	0	1	8	5	3	3	3	3	2	5	5	3	3	3	1	39	5	3	5	5	1	5	3
Male	51	25-59	Single	Bachelor	Govt. employee	Decreased	Everyday	Yes	Yes	Yes	>30,000 baht	Yes	Chanthaburi	1	1	1	1	1	1	1	1	1	1	1	1	1	1	1	15	3	4	4	3	5	2	5	5	4	4	4	4	47	5	4	3	4	3	4	4
Male	38	25-59	Married	Bachelor	Govt. employee	No effect	Everyday	No	No	Yes	>30,000 baht	Yes	Chanthaburi	1	1	0	0	1	1	1	1	1	1	0	1	1	1	1	12	3	5	5	5	5	5	5	5	5	5	1	5	54	5	4	5	5	4	5	5
Female	50	25-59	Married	Lower education (below bachelor)	Non-govt. employee	Decreased	Everyday	Yes	No	No	10,000-30,000 baht	Yes	Chachoengsao	1	0	0	1	1	1	1	1	1	1	1	1	1	1	1	13	3	5	4	5	3	5	4	4	3	3	3	4	46	5	4	5	5	1	5	4
Male	61	>=60	Married	Lower education (below bachelor)	Non-govt. employee	Decreased	Never or Sometimes	No	No	Yes	10,000-30,000 baht	Yes	Chachoengsao	0	1	1	1	1	1	1	1	1	1	0	1	1	1	1	13	3	4	5	5	2	3	3	3	5	5	5	5	48	5	3	4	1	5	5	5
Female	40	25-59	Married	Higher education (above bachelor)	Govt. employee	No effect	Everyday	Yes	No	No	>30,000 baht	Yes	Samut Prakan	1	1	0	1	0	1	1	1	1	1	0	1	1	1	1	12	1	4	5	5	3	5	5	5	5	5	4	5	52	5	5	1	4	5	4	4
Female	27	25-59	Divorced	Lower education (below bachelor)	Non-govt. employee	Decreased	Everyday	No	No	Yes	<10,000 baht	Yes	Chachoengsao	0	1	0	0	1	1	1	1	1	1	0	1	0	1	1	10	5	2	1	1	5	1	5	5	1	1	1	1	29	5	1	5	5	4	5	5
Female	47	25-59	Married	Bachelor	Non-govt. employee	Decreased	Everyday	No	No	No	>30,000 baht	Yes	Samut Prakan	1	1	0	0	1	1	1	1	1	0	1	1	0	1	1	11	4	3	3	3	1	3	5	3	2	3	1	3	34	5	3	5	5	3	5	5
Male	42	25-59	Married	Bachelor	Govt. employee	Decreased	Everyday	Yes	No	No	>30,000 baht	Yes	Chanthaburi	1	1	1	1	1	1	1	0	1	0	1	1	1	1	1	13	1	5	5	5	5	5	5	3	2	5	4	5	50	5	4	4	5	4	4	5
Female	53	25-59	Married	Lower education (below bachelor)	Unemployed	Decreased	Everyday	No	No	No	<10,000 baht	Yes	Samut Prakan	0	1	0	0	1	1	1	1	1	0	0	1	0	1	1	9	3	5	5	5	1	5	1	2	2	5	1	5	40	5	5	2	3	5	3	5
Female	57	25-59	Divorced	Lower education (below bachelor)	Non-govt. employee	Decreased	Everyday	No	No	Yes	10,000-30,000 baht	Yes	Chachoengsao	0	1	1	1	1	0	1	1	1	0	0	1	0	1	1	10	4	5	5	5	5	5	3	5	1	1	2	5	46	5	3	3	5	5	5	5
Female	45	25-59	Married	Lower education (below bachelor)	Non-govt. employee	Decreased	Never or Sometimes	No	No	No	10,000-30,000 baht	Yes	Chachoengsao	0	1	1	0	1	1	1	0	1	0	1	1	1	0	1	10	3	5	5	5	5	5	5	5	1	5	4	3	51	5	3	3	2	4	5	3
Female	42	25-59	Single	Lower education (below bachelor)	Non-govt. employee	Decreased	Everyday	No	No	No	10,000-30,000 baht	Yes	Chachoengsao	0	0	0	0	1	1	1	0	1	0	1	1	1	1	0	8	5	3	3	3	5	3	5	3	3	3	2	2	40	5	3	4	5	3	5	5
Female	38	25-59	Divorced	Lower education (below bachelor)	Non-govt. employee	Decreased	Everyday	Yes	No	Yes	10,000-30,000 baht	Yes	Chachoengsao	0	1	0	0	1	1	1	0	1	1	0	1	0	0	1	8	3	5	5	5	2	5	4	4	5	5	5	5	53	4	3	1	3	4	2	3
Female	57	25-59	Married	Lower education (below bachelor)	Non-govt. employee	Decreased	Everyday	Yes	No	Yes	10,000-30,000 baht	Yes	Chachoengsao	0	1	0	0	1	1	1	1	1	0	0	1	1	0	1	9	3	4	4	4	5	4	2	3	3	4	4	3	43	5	4	2	3	4	3	3
Female	40	25-59	Single	Lower education (below bachelor)	Non-govt. employee	No effect	Everyday	No	No	No	10,000-30,000 baht	Yes	Chachoengsao	0	1	0	0	1	1	1	0	1	0	1	1	1	1	1	10	4	3	3	3	3	3	3	3	3	3	3	3	37	3	5	3	4	2	4	5
Female	58	25-59	Single	Lower education (below bachelor)	Non-govt. employee	Decreased	Everyday	Yes	No	No	10,000-30,000 baht	Yes	Chachoengsao	1	1	0	0	1	1	1	1	1	0	1	1	0	1	1	11	2	5	5	5	5	5	5	5	5	5	5	5	57	5	5	5	5	5	5	5
Female	45	25-59	Divorced	Bachelor	Govt. employee	No effect	Everyday	No	No	No	>30,000 baht	Not sure	Chanthaburi	1	1	1	1	1	1	1	1	1	1	0	1	1	1	1	14	4	3	5	4	5	5	5	4	3	3	3	5	49	1	5	2	4	4	5	5
Female	64	>=60	Divorced	Lower education (below bachelor)	Non-govt. employee	Decreased	Everyday	Yes	No	No	10,000-30,000 baht	Yes	Chon Buri	1	1	0	1	1	1	1	0	1	0	0	1	0	1	1	10	3	3	3	3	5	3	4	4	3	3	2	2	38	5	5	4	5	5	5	5
Male	36	25-59	Divorced	Lower education (below bachelor)	Non-govt. employee	Decreased	Everyday	No	Yes	Yes	10,000-30,000 baht	Yes	Chachoengsao	1	1	0	1	1	1	1	1	1	1	1	1	0	1	1	13	2	5	5	5	5	5	4	4	2	5	5	5	52	5	4	5	4	4	5	5
Female	54	25-59	Married	Lower education (below bachelor)	Non-govt. employee	Decreased	Everyday	No	No	No	10,000-30,000 baht	Yes	Chachoengsao	1	1	1	1	1	1	1	1	1	1	0	1	1	1	0	13	4	2	3	5	5	5	5	5	1	5	5	5	50	5	5	5	5	5	5	1
Female	63	>=60	Divorced	Lower education (below bachelor)	Non-govt. employee	Decreased	Everyday	No	No	Yes	10,000-30,000 baht	Yes	Chachoengsao	1	1	1	1	1	1	1	1	1	1	0	1	1	1	1	14	3	2	3	3	4	3	5	5	3	3	2	3	39	5	3	4	5	3	5	5
Female	53	25-59	Married	Lower education (below bachelor)	Non-govt. employee	No effect	Everyday	Yes	No	No	10,000-30,000 baht	Yes	Chachoengsao	0	0	1	0	1	1	1	1	1	1	1	1	1	0	1	11	5	3	1	1	5	1	5	5	1	3	3	1	34	5	3	3	5	3	4	4
Female	48	25-59	Divorced	Lower education (below bachelor)	Non-govt. employee	Decreased	Never or Sometimes	No	No	No	<10,000 baht	Yes	Chachoengsao	0	1	1	0	1	1	1	0	1	0	1	1	1	0	0	9	4	5	5	5	4	5	4	4	5	5	5	5	56	5	4	5	5	4	2	5
Female	49	25-59	Married	Lower education (below bachelor)	Non-govt. employee	Decreased	Never or Sometimes	No	No	No	10,000-30,000 baht	Yes	Chachoengsao	0	1	1	0	1	1	1	1	1	0	0	1	0	0	1	9	5	2	2	2	5	2	5	5	2	1	2	1	34	5	2	5	5	2	5	5
Female	49	25-59	Divorced	Lower education (below bachelor)	Non-govt. employee	Decreased	Everyday	No	No	Yes	<10,000 baht	Not sure	Chachoengsao	0	1	1	0	1	1	1	1	1	0	1	1	0	0	1	10	5	3	4	4	5	4	5	3	3	3	2	2	43	5	4	5	5	3	5	5
Female	53	25-59	Married	Lower education (below bachelor)	Non-govt. employee	Decreased	Everyday	No	No	No	10,000-30,000 baht	Yes	Chachoengsao	0	1	1	0	1	1	1	1	1	0	0	1	1	1	1	11	3	5	5	5	5	5	4	3	5	1	5	5	51	5	5	5	5	4	5	5
Male	48	25-59	Married	Bachelor	Non-govt. employee	Decreased	Everyday	Yes	No	No	10,000-30,000 baht	Yes	Chachoengsao	1	1	1	0	1	1	1	1	1	1	0	1	1	1	1	13	3	5	5	5	3	5	3	2	4	5	4	5	49	5	4	5	4	3	4	1
Male	45	25-59	Single	Higher education (above bachelor)	Govt. employee	No effect	Everyday	Yes	No	Yes	>30,000 baht	Yes	Chanthaburi	1	1	0	1	1	1	1	1	1	1	0	1	1	1	1	13	4	4	4	5	5	5	5	5	5	5	3	5	55	5	4	4	4	4	3	3
Female	46	25-59	Married	Lower education (below bachelor)	Non-govt. employee	Decreased	Everyday	No	No	No	10,000-30,000 baht	Yes	Chachoengsao	1	1	1	1	1	1	1	1	1	0	1	1	0	1	1	13	1	5	5	5	2	5	5	5	5	5	5	5	53	5	5	4	5	4	5	5
Female	56	25-59	Married	Lower education (below bachelor)	Non-govt. employee	No effect	Everyday	No	No	No	10,000-30,000 baht	Yes	Chachoengsao	1	1	0	1	1	0	1	1	1	1	1	1	1	1	1	13	1	5	5	5	5	5	5	5	5	5	5	5	56	5	5	3	4	5	5	1
Female	35	25-59	Married	Lower education (below bachelor)	Non-govt. employee	Decreased	Everyday	Yes	No	No	10,000-30,000 baht	Yes	Chachoengsao	1	1	0	1	1	1	1	1	1	0	1	1	0	1	1	12	2	4	5	5	5	5	5	4	5	5	5	5	55	5	4	5	5	4	5	5
Female	51	25-59	Married	Lower education (below bachelor)	Non-govt. employee	No effect	Everyday	No	No	No	>30,000 baht	Yes	Samut Prakan	1	1	1	1	1	1	1	1	1	0	1	1	0	0	0	11	2	5	5	5	4	5	4	4	5	5	5	5	54	5	5	5	4	4	4	5
Female	52	25-59	Married	Lower education (below bachelor)	Non-govt. employee	Decreased	Everyday	No	No	No	10,000-30,000 baht	Yes	Chachoengsao	1	1	0	1	1	1	1	0	1	1	0	1	1	1	1	12	2	5	5	5	5	5	1	5	5	1	5	5	49	5	5	5	5	5	5	5
Female	50	25-59	Married	Lower education (below bachelor)	Non-govt. employee	Decreased	Never or Sometimes	No	No	No	10,000-30,000 baht	Yes	Chachoengsao	0	1	0	1	1	1	1	1	1	1	0	1	0	0	1	10	5	1	2	1	5	1	5	4	2	1	1	1	29	5	3	5	5	1	5	5
Female	33	25-59	Married	Lower education (below bachelor)	Non-govt. employee	Decreased	Everyday	No	No	No	10,000-30,000 baht	Not sure	Samut Prakan	0	1	0	0	1	1	0	1	1	0	0	1	1	1	1	9	1	5	5	5	4	5	3	4	3	5	5	4	49	5	5	3	4	5	4	3
Female	49	25-59	Married	Lower education (below bachelor)	Non-govt. employee	Decreased	Everyday	No	No	No	10,000-30,000 baht	Yes	Chachoengsao	1	1	1	1	0	1	1	1	1	0	0	1	1	1	1	12	3	5	5	5	4	4	5	5	2	2	3	5	48	5	5	3	4	5	3	5
Female	35	25-59	Divorced	Lower education (below bachelor)	Non-govt. employee	Decreased	Everyday	Yes	No	No	10,000-30,000 baht	Yes	Sa Kaeo	0	1	0	0	1	1	1	1	1	0	1	1	0	1	0	9	5	5	5	5	5	5	4	3	1	5	1	5	49	5	5	3	4	1	5	5
Female	24	20-24	Single	Lower education (below bachelor)	Non-govt. employee	Decreased	Everyday	No	No	Yes	10,000-30,000 baht	Yes	Samut Prakan	1	1	1	0	1	1	1	1	1	0	0	1	0	1	1	11	2	5	5	5	4	5	4	2	2	5	3	4	46	5	3	4	4	4	5	5
Female	40	25-59	Married	Bachelor	Govt. employee	No effect	Everyday	No	No	No	>30,000 baht	Yes	Samut Prakan	1	1	1	0	1	1	1	1	1	0	1	1	0	1	1	12	3	4	4	4	3	4	3	4	1	1	3	4	38	5	5	5	5	5	5	1
Male	41	25-59	Married	Bachelor	Non-govt. employee	Decreased	Everyday	No	Yes	Yes	10,000-30,000 baht	Yes	Chachoengsao	1	1	1	1	1	1	0	1	1	0	0	1	0	1	1	11	1	5	5	5	2	5	4	4	5	5	5	5	51	5	4	4	5	4	5	5
Female	22	20-24	Single	Lower education (below bachelor)	Student	No effect	Everyday	No	No	Yes	10,000-30,000 baht	Yes	Chon Buri	1	1	0	1	1	1	1	1	1	1	0	1	1	1	1	13	4	3	5	5	5	5	5	3	1	3	1	2	42	5	5	5	5	5	5	5
Female	21	20-24	Single	Bachelor	Student	Decreased	Everyday	No	No	Yes	10,000-30,000 baht	Not sure	Chon Buri	0	1	1	1	1	0	1	1	1	0	0	1	0	1	1	10	2	3	5	4	5	4	4	2	3	3	1	3	39	5	5	4	3	4	4	4
Female	42	25-59	Married	Lower education (below bachelor)	Non-govt. employee	Decreased	Everyday	No	No	Yes	<10,000 baht	Not sure	Chachoengsao	0	1	0	0	1	1	1	1	1	0	1	1	0	1	1	10	5	5	5	5	5	4	5	5	4	5	4	3	55	5	3	3	5	4	4	5
Male	36	25-59	Divorced	Lower education (below bachelor)	Non-govt. employee	Decreased	Everyday	No	No	Yes	10,000-30,000 baht	Yes	Samut Prakan	1	1	0	0	1	0	0	1	1	0	1	1	1	1	1	10	3	4	5	5	2	5	4	3	4	4	1	4	44	5	3	4	4	5	4	3
Female	48	25-59	Single	Higher education (above bachelor)	Govt. employee	No effect	Everyday	No	No	Yes	>30,000 baht	Yes	Prachin Buri	0	1	1	1	1	1	1	0	1	1	1	1	0	1	1	12	4	5	5	3	4	5	4	4	5	5	2	5	51	5	3	3	5	4	5	5
Female	24	20-24	Single	Bachelor	Non-govt. employee	Decreased	Everyday	No	No	No	10,000-30,000 baht	Yes	Prachin Buri	1	1	0	1	1	0	1	1	1	1	0	1	0	1	1	11	3	4	5	5	5	3	5	4	4	4	1	2	45	5	1	2	4	1	5	5
Male	66	>=60	Married	Lower education (below bachelor)	Unemployed	Decreased	Never or Sometimes	Yes	No	No	<10,000 baht	Yes	Prachin Buri	1	1	0	1	1	1	1	1	1	1	1	1	0	1	1	13	4	3	3	4	3	4	4	3	2	5	3	4	42	5	5	3	1	4	5	1
Female	57	25-59	Divorced	Bachelor	Govt. employee	Decreased	Everyday	No	No	No	>30,000 baht	Yes	Prachin Buri	1	1	1	1	1	1	1	1	1	0	0	1	1	1	1	13	2	5	5	5	5	3	4	4	2	2	2	5	44	5	4	3	5	5	1	2
Female	53	25-59	Married	Lower education (below bachelor)	Non-govt. employee	Decreased	Everyday	Yes	No	No	10,000-30,000 baht	Yes	Chachoengsao	0	1	1	1	1	1	0	0	1	1	1	1	0	0	1	10	4	4	4	3	5	3	4	5	4	4	4	3	47	3	3	3	5	3	5	5
Female	67	>=60	Married	Lower education (below bachelor)	Non-govt. employee	Decreased	Never or Sometimes	No	No	No	<10,000 baht	Yes	Chachoengsao	1	1	1	0	1	1	1	1	1	1	1	1	1	1	1	14	2	5	5	5	5	5	4	4	5	5	5	5	55	5	5	3	5	5	5	5
Female	41	25-59	Married	Bachelor	Non-govt. employee	Decreased	Everyday	Yes	No	No	10,000-30,000 baht	Yes	Chon Buri	0	1	0	1	1	1	1	1	1	1	0	1	0	1	1	11	4	4	4	4	5	4	4	2	4	4	4	4	47	5	4	4	5	4	4	4
Female	41	25-59	Single	Higher education (above bachelor)	Non-govt. employee	No effect	Everyday	No	No	No	>30,000 baht	Yes	Chon Buri	0	1	1	0	1	1	1	1	1	1	0	1	1	1	1	12	2	3	5	4	3	4	3	3	3	4	1	4	39	5	4	2	4	4	3	1
Female	43	25-59	Married	Lower education (below bachelor)	Non-govt. employee	Decreased	Everyday	No	No	Yes	10,000-30,000 baht	Not sure	Chachoengsao	1	1	1	1	1	1	1	1	1	0	0	1	1	1	1	13	2	3	4	4	4	4	3	3	3	4	3	4	41	5	4	2	3	4	3	4
Female	62	>=60	Divorced	Lower education (below bachelor)	Non-govt. employee	Decreased	Never or Sometimes	Yes	No	No	10,000-30,000 baht	Yes	Prachin Buri	1	1	1	0	1	1	1	1	1	0	1	1	1	1	1	13	3	5	5	4	5	5	4	5	4	4	5	5	54	5	5	4	5	3	5	1
Female	50	25-59	Divorced	Bachelor	Non-govt. employee	Decreased	Never or Sometimes	No	No	Yes	<10,000 baht	Yes	Prachin Buri	1	1	1	1	1	1	1	1	1	1	0	1	0	1	1	13	3	5	5	5	3	4	4	2	4	4	1	3	43	5	4	3	5	4	3	4
Female	61	>=60	Married	Bachelor	Govt. employee	Decreased	Everyday	No	No	No	>30,000 baht	Yes	Prachin Buri	1	1	1	1	1	1	1	1	1	1	1	1	1	1	1	15	4	4	4	4	5	4	5	3	4	4	1	4	46	5	4	5	5	4	5	5
Male	52	25-59	Married	Bachelor	Non-govt. employee	Decreased	Everyday	No	No	Yes	10,000-30,000 baht	Yes	Prachin Buri	1	1	0	0	1	1	1	1	1	1	0	1	0	1	1	11	4	5	5	5	4	5	4	3	4	4	4	4	51	5	5	4	5	3	5	5
Female	69	>=60	Married	Lower education (below bachelor)	Non-govt. employee	Decreased	Everyday	No	No	No	10,000-30,000 baht	Yes	Samut Prakan	1	1	0	0	1	1	1	1	1	0	0	1	0	0	1	9	4	4	3	4	4	2	4	3	1	5	5	5	44	5	5	4	5	4	5	5
Male	55	25-59	Married	Bachelor	Non-govt. employee	Decreased	Never or Sometimes	No	Yes	Yes	10,000-30,000 baht	Yes	Prachin Buri	1	1	0	1	0	1	1	1	1	0	1	1	1	1	1	12	3	3	4	1	5	4	4	4	3	4	4	4	43	5	4	4	5	3	5	5
Female	69	>=60	Married	Lower education (below bachelor)	Unemployed	No effect	Everyday	No	No	Yes	>30,000 baht	Yes	Samut Prakan	1	1	0	0	1	1	1	1	1	0	0	1	0	1	1	10	4	5	5	5	4	5	5	3	3	3	5	5	52	5	4	4	5	5	3	1
Male	38	25-59	Single	Higher education (above bachelor)	Non-govt. employee	Decreased	Everyday	No	No	Yes	>30,000 baht	Yes	Chon Buri	1	1	1	0	1	1	0	1	1	0	0	1	0	1	1	10	1	5	5	5	3	5	3	1	2	5	1	5	41	5	4	2	1	5	4	3
Female	40	25-59	Single	Higher education (above bachelor)	Non-govt. employee	Decreased	Everyday	No	No	No	>30,000 baht	No	Chon Buri	1	0	0	1	1	1	1	1	1	1	0	1	0	1	1	11	3	5	4	4	3	4	3	1	1	2	1	1	32	5	3	3	3	4	4	3
Female	48	25-59	Married	Lower education (below bachelor)	Non-govt. employee	Decreased	Everyday	No	No	No	<10,000 baht	Yes	Samut Prakan	0	1	1	0	1	1	1	0	1	0	1	1	1	1	1	11	5	3	4	4	5	5	3	5	3	4	3	5	49	5	4	5	5	4	5	4
Female	21	20-24	Single	Bachelor	Student	Decreased	Everyday	Yes	Yes	Yes	10,000-30,000 baht	Yes	Chon Buri	1	1	0	1	1	0	1	1	1	0	0	1	0	1	1	10	2	4	5	4	2	4	3	1	1	5	1	5	37	5	2	5	4	4	5	5
Female	21	20-24	Single	Bachelor	Student	Decreased	Everyday	No	No	Yes	10,000-30,000 baht	Yes	Rayong	1	1	0	1	1	1	1	1	1	0	1	1	1	1	1	13	5	4	5	5	5	5	1	3	4	5	1	5	48	5	4	3	5	3	5	5
Female	40	25-59	Married	Lower education (below bachelor)	Non-govt. employee	Decreased	Everyday	No	No	No	<10,000 baht	Yes	Samut Prakan	0	1	0	0	1	1	1	1	1	0	1	1	0	1	1	10	4	5	5	5	5	5	1	5	5	1	5	5	51	5	5	5	5	5	5	1
Male	42	25-59	Married	Higher education (above bachelor)	Govt. employee	No effect	Everyday	Yes	No	No	>30,000 baht	Yes	Chachoengsao	1	1	1	1	1	1	1	0	1	0	1	1	1	1	1	13	5	5	5	5	5	5	1	5	5	5	1	5	52	5	5	5	4	5	5	5
Male	40	25-59	Married	Lower education (below bachelor)	Non-govt. employee	Decreased	Never or Sometimes	Yes	No	Yes	10,000-30,000 baht	Yes	Chachoengsao	0	1	1	0	1	1	1	0	1	1	0	1	0	0	1	9	5	5	5	5	5	5	3	4	5	5	3	5	55	5	5	3	4	4	4	1
Female	54	25-59	Married	Lower education (below bachelor)	Unemployed	Decreased	Everyday	No	No	No	<10,000 baht	Yes	Samut Prakan	1	1	1	1	1	1	1	1	1	0	1	1	0	1	1	13	5	5	4	5	4	5	4	4	4	5	5	5	55	5	4	5	5	5	5	5
Female	67	>=60	Married	Lower education (below bachelor)	Non-govt. employee	Decreased	Everyday	No	No	No	10,000-30,000 baht	Yes	Samut Prakan	1	0	0	0	1	0	1	1	1	0	0	1	0	1	1	8	4	5	5	2	4	4	3	3	3	4	3	4	44	5	5	3	5	3	3	4
Female	50	25-59	Married	Lower education (below bachelor)	Non-govt. employee	Decreased	Everyday	Yes	No	No	<10,000 baht	Yes	Samut Prakan	0	1	0	0	1	1	1	0	1	0	0	1	0	1	1	8	5	5	5	5	3	5	3	3	5	5	4	5	53	5	4	4	5	5	3	3
Female	53	25-59	Single	Bachelor	Non-govt. employee	Decreased	Everyday	No	No	No	10,000-30,000 baht	Yes	Chachoengsao	1	1	1	0	1	1	1	1	1	0	0	1	0	0	1	10	3	3	3	3	5	3	5	5	2	2	3	3	40	5	4	3	3	4	3	1
Female	34	25-59	Married	Lower education (below bachelor)	Non-govt. employee	Decreased	Everyday	No	No	No	10,000-30,000 baht	Yes	Samut Prakan	0	1	0	1	1	1	1	0	1	1	1	1	0	1	1	11	5	3	3	3	5	4	5	1	4	2	3	1	39	5	5	3	5	5	4	4
Female	20	20-24	Single	Bachelor	Student	Decreased	Everyday	No	No	No	10,000-30,000 baht	Yes	Chon Buri	1	1	1	1	1	1	1	0	1	0	1	1	1	1	1	13	1	4	5	5	5	5	5	2	3	5	3	5	48	5	5	3	3	5	3	3
Female	42	25-59	Married	Bachelor	Non-govt. employee	Decreased	Everyday	No	No	No	10,000-30,000 baht	Yes	Chanthaburi	1	1	0	0	1	1	1	1	1	0	0	1	1	1	1	11	1	5	5	5	4	5	2	3	5	5	1	4	45	5	4	3	5	4	5	5
Female	22	20-24	Single	Bachelor	Student	Decreased	Everyday	No	No	Yes	10,000-30,000 baht	Yes	Chon Buri	1	1	1	1	1	1	1	0	1	0	0	1	0	1	1	11	2	4	3	3	4	3	5	3	2	4	3	3	39	5	3	4	4	3	4	4
Female	20	20-24	Single	Bachelor	Student	No effect	Everyday	No	No	No	10,000-30,000 baht	Yes	Chon Buri	0	1	1	1	1	1	1	1	1	0	1	1	1	1	1	13	3	3	3	4	4	5	4	4	4	3	2	3	42	5	5	5	5	5	4	5
Female	21	20-24	Single	Bachelor	Student	Decreased	Everyday	No	No	Yes	10,000-30,000 baht	Yes	Rayong	0	1	1	0	1	1	1	0	1	0	1	1	1	1	1	11	3	2	3	4	5	4	2	2	4	4	3	4	40	4	5	3	4	4	3	4
Female	22	20-24	Single	Bachelor	Student	No effect	Everyday	No	No	No	10,000-30,000 baht	Yes	Chon Buri	1	1	1	1	0	1	1	0	1	0	1	1	0	1	0	10	3	2	2	3	3	3	4	3	2	2	2	3	32	4	3	5	5	3	3	4
Female	40	25-59	Divorced	Lower education (below bachelor)	Unemployed	Decreased	Never or Sometimes	Yes	No	No	10,000-30,000 baht	Yes	Samut Prakan	1	1	1	0	1	1	1	1	1	0	0	1	1	1	1	12	5	3	3	3	5	3	5	5	3	3	3	3	44	5	3	4	5	3	5	4
Female	32	25-59	Single	Bachelor	Non-govt. employee	Decreased	Never or Sometimes	No	No	No	10,000-30,000 baht	Yes	Rayong	1	1	1	1	1	1	1	1	1	0	1	1	1	1	1	14	4	5	4	4	4	5	2	1	3	3	1	3	39	5	3	4	4	5	4	1
Male	33	25-59	Single	Higher education (above bachelor)	Non-govt. employee	Decreased	Everyday	No	No	Yes	10,000-30,000 baht	Yes	Chon Buri	0	1	1	1	1	1	1	1	0	1	0	1	1	1	1	12	4	2	2	4	5	4	2	2	3	4	4	4	40	5	4	3	3	3	3	5
Male	21	20-24	Single	Bachelor	Student	Decreased	Everyday	No	No	Yes	10,000-30,000 baht	Yes	Rayong	1	1	1	1	1	1	1	1	1	0	1	1	1	1	1	14	4	2	2	2	4	2	4	4	2	2	2	2	32	5	3	4	5	3	4	1
Female	54	25-59	Married	Lower education (below bachelor)	Govt. employee	Decreased	Everyday	Yes	No	No	10,000-30,000 baht	Yes	Samut Prakan	0	0	0	0	0	1	1	1	1	0	1	1	0	0	0	6	3	3	3	3	4	3	5	5	2	2	3	3	39	5	3	4	5	3	5	3
Female	57	25-59	Married	Lower education (below bachelor)	Non-govt. employee	Decreased	Everyday	No	No	No	10,000-30,000 baht	Yes	Chachoengsao	1	1	0	1	0	1	0	1	1	0	1	1	0	0	1	9	3	2	2	2	5	1	5	5	2	2	2	2	33	5	3	3	5	3	5	3
Female	60	>=60	Divorced	Lower education (below bachelor)	Govt. employee	Decreased	Everyday	No	No	No	<10,000 baht	Yes	Chachoengsao	1	1	1	1	1	1	1	1	1	1	0	1	1	1	1	14	1	5	5	5	5	5	5	5	5	5	5	5	56	5	5	4	5	4	5	5
Female	48	25-59	Divorced	Lower education (below bachelor)	Non-govt. employee	Decreased	Everyday	No	No	Yes	>30,000 baht	Yes	Samut Prakan	1	1	1	1	1	1	1	0	1	0	0	1	0	1	1	11	5	5	5	5	5	5	5	3	5	5	5	5	58	5	5	5	5	5	5	5
Female	50	25-59	Married	Bachelor	Non-govt. employee	Decreased	Everyday	No	No	No	10,000-30,000 baht	Yes	Samut Prakan	1	1	1	0	1	1	1	1	1	0	1	1	0	1	1	12	3	4	4	4	5	4	5	5	4	4	3	4	49	5	4	5	5	4	5	5
Female	60	>=60	Married	Lower education (below bachelor)	Non-govt. employee	Decreased	Everyday	No	No	No	<10,000 baht	Yes	Samut Prakan	1	1	0	1	1	1	1	0	1	0	1	1	0	1	1	11	3	4	4	4	5	3	4	3	2	3	4	4	43	4	5	3	4	5	3	2
Female	33	25-59	Single	Lower education (below bachelor)	Non-govt. employee	Decreased	Everyday	Yes	No	No	10,000-30,000 baht	Yes	Samut Prakan	1	1	1	0	1	1	1	1	1	1	0	1	0	0	0	10	4	3	4	4	4	4	4	3	3	4	3	4	44	5	4	5	5	4	5	3
Female	21	20-24	Single	Bachelor	Student	Decreased	Everyday	No	No	No	10,000-30,000 baht	Yes	Chanthaburi	1	1	1	1	1	1	1	1	1	0	0	1	0	1	1	12	4	5	5	5	3	4	4	1	3	5	1	5	45	5	4	5	4	4	4	3
Female	22	20-24	Single	Bachelor	Student	Decreased	Everyday	No	No	No	10,000-30,000 baht	Yes	Chon Buri	1	0	0	0	1	1	1	1	0	0	0	1	0	1	1	8	4	5	5	5	4	5	4	4	5	5	5	4	55	5	4	4	4	3	3	4
Male	22	20-24	Single	Bachelor	Student	No effect	Everyday	No	No	Yes	10,000-30,000 baht	Not sure	Chanthaburi	1	0	0	1	1	1	1	1	1	1	0	1	1	1	1	12	5	5	5	5	1	5	1	3	4	5	5	5	49	5	4	5	5	4	4	5
Female	21	20-24	Single	Bachelor	Student	Decreased	Everyday	No	No	No	10,000-30,000 baht	Yes	Chanthaburi	1	1	0	0	0	1	1	1	1	1	1	1	0	0	1	10	1	3	5	5	3	3	2	1	2	2	2	3	32	5	4	5	4	4	5	5
Male	25	25-59	Single	Bachelor	Unemployed	Decreased	Everyday	No	Yes	No	10,000-30,000 baht	Yes	Chanthaburi	1	1	1	1	1	1	1	1	1	1	0	0	1	1	1	13	3	4	4	4	4	4	4	2	3	4	2	4	42	5	4	4	4	5	4	4
Male	20	20-24	Single	Bachelor	Student	Decreased	Everyday	No	No	No	10,000-30,000 baht	Yes	Chachoengsao	1	1	0	1	1	1	1	0	1	0	1	1	1	1	1	12	4	5	5	5	5	5	1	3	1	3	3	5	45	5	4	4	5	5	5	5
Female	31	25-59	Single	Bachelor	Non-govt. employee	Decreased	Everyday	Yes	No	No	<10,000 baht	Not sure	Chanthaburi	0	1	1	0	1	1	1	1	1	0	0	1	1	0	1	10	3	1	5	5	4	3	5	5	1	5	5	3	45	3	5	3	3	5	4	1
Female	75	>=60	Divorced	Lower education (below bachelor)	Non-govt. employee	Decreased	Everyday	Yes	No	No	<10,000 baht	Yes	Samut Prakan	1	1	1	1	1	1	1	1	1	0	1	1	0	1	1	13	2	2	4	2	3	4	4	5	4	4	1	4	39	5	4	5	4	4	5	2
Male	32	25-59	Single	Bachelor	Non-govt. employee	Decreased	Everyday	No	No	No	10,000-30,000 baht	Yes	Chanthaburi	1	1	0	1	1	1	1	1	1	0	0	1	0	0	1	10	4	5	5	5	5	5	3	1	4	5	1	4	47	5	5	4	4	5	5	1
Male	60	>=60	Married	Lower education (below bachelor)	Non-govt. employee	Decreased	Everyday	No	No	Yes	10,000-30,000 baht	Yes	Prachin Buri	0	1	1	0	1	1	1	0	1	0	1	1	1	0	1	10	4	3	3	3	4	3	4	4	2	2	2	2	36	5	5	3	3	2	4	4
Female	47	25-59	Single	Higher education (above bachelor)	Govt. employee	No effect	Everyday	No	No	No	>30,000 baht	Yes	Chon Buri	0	0	1	1	1	1	1	1	1	1	1	1	1	1	1	13	5	5	5	5	5	5	5	5	5	5	5	5	60	5	5	5	5	5	5	5
Female	31	25-59	Single	Bachelor	Non-govt. employee	Decreased	Never or Sometimes	No	No	No	10,000-30,000 baht	Yes	Chanthaburi	0	1	1	0	1	1	1	0	1	1	0	1	1	1	1	11	4	4	3	4	4	4	4	3	3	3	3	3	42	5	3	5	5	4	5	2
Male	24	20-24	Single	Bachelor	Govt. employee	No effect	Everyday	No	No	Yes	10,000-30,000 baht	Yes	Chanthaburi	1	1	0	1	1	1	1	1	1	1	0	1	1	1	1	13	5	3	5	5	5	3	3	1	5	5	1	5	46	5	5	5	5	3	5	5
Female	59	25-59	Married	Bachelor	Non-govt. employee	Decreased	Everyday	No	No	No	>30,000 baht	Yes	Samut Prakan	1	1	1	1	1	1	1	1	1	0	1	1	0	1	1	13	3	5	4	2	4	4	4	4	5	5	3	5	48	5	4	2	2	4	3	5
Male	25	25-59	Single	Bachelor	Non-govt. employee	Decreased	Everyday	No	No	Yes	10,000-30,000 baht	Yes	Chanthaburi	1	1	0	0	1	1	1	1	1	0	0	1	1	1	1	11	3	2	5	5	3	3	5	1	4	5	1	5	42	5	4	5	3	4	3	1
Male	33	25-59	Single	Bachelor	Unemployed	Decreased	Everyday	No	No	Yes	<10,000 baht	Yes	Chanthaburi	1	1	1	1	1	1	1	1	1	0	1	1	1	1	1	14	4	3	3	4	4	4	2	3	2	4	1	4	38	4	4	3	4	4	3	5
Male	24	20-24	Single	Bachelor	Govt. employee	No effect	Everyday	No	Yes	Yes	10,000-30,000 baht	Yes	Chanthaburi	1	0	1	1	1	1	1	1	1	0	0	1	1	1	1	12	5	4	3	1	2	2	4	4	1	5	1	5	37	5	3	3	3	3	3	3
Female	48	25-59	Married	Higher education (above bachelor)	Non-govt. employee	Decreased	Everyday	No	No	No	10,000-30,000 baht	Yes	Chon Buri	1	1	0	1	1	1	1	1	1	0	0	1	1	1	0	11	1	4	5	4	4	5	4	1	1	5	1	5	40	5	4	3	3	5	5	5
Male	39	25-59	Single	Bachelor	Non-govt. employee	Decreased	Everyday	No	No	Yes	10,000-30,000 baht	Yes	Chanthaburi	0	1	0	1	1	1	1	1	1	0	0	1	0	1	1	10	3	5	4	5	4	5	4	3	4	5	4	5	51	5	4	3	4	4	5	3
Female	30	25-59	Single	Bachelor	Non-govt. employee	Decreased	Never or Sometimes	No	No	Yes	10,000-30,000 baht	Yes	Chanthaburi	1	1	0	1	1	1	1	0	1	0	0	1	1	1	1	11	5	2	5	5	5	5	3	3	2	5	1	5	46	5	4	4	5	3	5	5
Female	72	>=60	Married	Lower education (below bachelor)	Non-govt. employee	Decreased	Everyday	No	No	No	10,000-30,000 baht	Yes	Samut Prakan	1	1	0	0	1	1	1	1	0	1	0	0	0	1	0	8	5	4	4	4	5	4	4	3	3	4	4	3	47	5	3	4	5	5	5	4
Female	21	20-24	Single	Bachelor	Student	Decreased	Everyday	No	No	No	10,000-30,000 baht	Yes	Rayong	1	1	1	1	1	1	1	1	1	1	0	1	1	1	0	13	3	5	5	5	4	5	3	3	5	3	5	4	50	5	4	3	4	4	5	5
Female	58	25-59	Married	Bachelor	Non-govt. employee	Decreased	Never or Sometimes	No	No	No	10,000-30,000 baht	No	Chanthaburi	0	1	0	0	1	1	1	1	1	0	1	1	0	0	1	9	3	5	5	5	2	5	2	2	5	5	5	5	49	5	5	3	5	5	5	5
Female	21	20-24	Single	Bachelor	Student	Decreased	Everyday	No	No	No	10,000-30,000 baht	Yes	Chanthaburi	1	1	1	1	1	1	1	1	1	0	0	1	1	1	1	13	3	3	4	4	3	3	4	2	1	2	1	4	34	5	5	5	5	5	5	5
Female	39	25-59	Married	Bachelor	Govt. employee	No effect	Everyday	No	No	No	>30,000 baht	Yes	Chanthaburi	1	1	1	1	1	1	1	1	1	1	1	1	0	1	1	14	2	4	5	5	2	3	3	3	3	4	2	2	38	4	4	3	3	4	4	1
Female	31	25-59	Divorced	Higher education (above bachelor)	Student	Decreased	Never or Sometimes	No	No	Yes	10,000-30,000 baht	Not sure	Chanthaburi	1	1	0	0	1	1	1	1	1	0	0	1	1	1	1	11	3	3	3	3	5	3	5	3	4	3	1	4	40	5	4	5	5	4	5	5
Female	39	25-59	Married	Lower education (below bachelor)	Non-govt. employee	Decreased	Everyday	No	No	No	10,000-30,000 baht	Not sure	Chanthaburi	1	1	1	0	1	1	1	1	1	1	0	1	0	1	1	12	2	5	5	5	5	5	5	3	5	5	3	3	51	5	5	5	5	5	5	5
Male	25	25-59	Single	Bachelor	Unemployed	Decreased	Everyday	Yes	No	Yes	<10,000 baht	Yes	Chanthaburi	0	0	0	1	1	1	1	1	1	1	0	1	0	1	1	10	3	4	3	4	5	4	4	2	4	4	1	4	42	5	4	4	4	4	4	5
Female	46	25-59	Married	Bachelor	Non-govt. employee	Decreased	Everyday	Yes	No	No	10,000-30,000 baht	Yes	Chanthaburi	1	1	1	0	1	1	1	1	1	0	1	1	1	1	1	13	4	1	3	3	4	3	4	3	3	3	2	3	36	5	5	3	5	4	5	1
Female	21	20-24	Single	Bachelor	Student	No effect	Everyday	No	No	No	10,000-30,000 baht	Not sure	Rayong	1	1	0	1	1	1	1	1	1	1	0	1	0	1	1	12	3	4	4	3	3	2	3	2	1	4	1	4	34	5	4	3	4	4	3	5
Female	21	20-24	Single	Bachelor	Student	No effect	Never or Sometimes	No	No	No	10,000-30,000 baht	Yes	Chanthaburi	1	1	0	1	1	1	1	1	1	1	1	1	1	1	0	13	4	4	5	5	4	3	4	1	1	3	1	5	40	5	4	4	4	4	5	2
Female	30	25-59	Married	Bachelor	Non-govt. employee	No effect	Everyday	No	No	No	>30,000 baht	Yes	Chanthaburi	1	1	1	1	1	1	1	1	1	0	0	1	1	1	1	13	3	3	5	3	2	4	1	1	1	5	1	5	34	5	2	3	1	5	5	1
Female	65	>=60	Married	Lower education (below bachelor)	Unemployed	Decreased	Everyday	No	No	No	<10,000 baht	Yes	Samut Prakan	1	1	0	0	1	1	1	1	1	0	0	1	0	1	1	10	4	5	5	5	4	5	5	3	5	5	5	5	56	5	4	5	5	4	5	5
Male	36	25-59	Single	Bachelor	Non-govt. employee	Decreased	Everyday	No	Yes	Yes	10,000-30,000 baht	Yes	Chanthaburi	1	1	1	0	1	1	1	0	1	0	0	1	0	1	1	10	5	4	4	4	5	4	2	2	4	4	4	4	46	5	5	3	5	5	5	5
Female	38	25-59	Married	Bachelor	Non-govt. employee	No effect	Everyday	No	No	No	>30,000 baht	Yes	Chanthaburi	0	1	1	1	1	1	1	1	1	0	0	0	0	1	1	10	3	4	4	4	5	3	4	2	4	4	3	4	44	5	4	3	3	4	3	2
Female	21	20-24	Single	Bachelor	Student	Decreased	Everyday	No	No	Yes	10,000-30,000 baht	Yes	Chanthaburi	1	1	1	1	0	1	0	1	1	0	0	1	1	1	1	11	4	1	5	5	3	3	3	3	3	4	1	5	40	5	2	5	5	2	5	5
Female	42	25-59	Married	Bachelor	Non-govt. employee	Decreased	Everyday	No	No	Yes	10,000-30,000 baht	Yes	Chachoengsao	1	1	1	1	1	1	1	1	1	1	1	1	1	1	1	15	2	5	5	5	4	5	3	3	5	5	5	5	52	5	4	3	4	2	5	5
Male	69	>=60	Married	Lower education (below bachelor)	Govt. employee	Decreased	Never or Sometimes	No	No	No	<10,000 baht	Yes	Samut Prakan	0	1	1	0	1	1	1	1	1	0	1	1	0	0	1	10	5	4	4	4	3	4	5	4	4	4	4	4	49	5	5	5	4	4	5	1
Female	35	25-59	Married	Lower education (below bachelor)	Non-govt. employee	Decreased	Everyday	No	No	Yes	10,000-30,000 baht	Yes	Chanthaburi	1	1	0	1	1	1	1	1	1	0	0	1	0	1	1	11	3	5	5	5	5	5	3	3	4	5	3	3	49	5	3	5	5	5	5	1
Female	51	25-59	Single	Higher education (above bachelor)	Non-govt. employee	Decreased	Everyday	Yes	No	Yes	10,000-30,000 baht	Yes	Chanthaburi	1	1	1	0	1	1	1	1	1	1	0	1	1	1	1	13	3	5	5	5	5	5	5	5	5	5	5	5	58	5	4	5	5	5	5	5
Female	62	>=60	Married	Lower education (below bachelor)	Unemployed	Decreased	Never or Sometimes	No	No	No	<10,000 baht	Yes	Samut Prakan	0	1	0	1	1	1	1	0	1	0	1	1	0	1	1	10	4	5	5	5	4	5	3	4	5	5	5	2	52	5	4	3	2	4	2	3
Female	64	>=60	Married	Lower education (below bachelor)	Unemployed	No effect	Everyday	Yes	No	No	10,000-30,000 baht	Yes	Samut Prakan	0	1	1	0	1	1	1	1	1	0	1	1	1	1	1	12	3	4	4	4	4	4	4	3	3	4	3	4	44	5	4	5	5	3	5	5
Female	58	25-59	Married	Bachelor	Non-govt. employee	Decreased	Never or Sometimes	Yes	No	No	10,000-30,000 baht	Yes	Chanthaburi	0	1	0	1	1	1	1	1	1	0	0	1	0	1	1	10	3	5	5	5	5	5	2	2	4	5	3	5	49	5	4	5	5	5	5	1
Female	61	>=60	Married	Lower education (below bachelor)	Unemployed	Decreased	Everyday	No	No	No	10,000-30,000 baht	Yes	Samut Prakan	0	1	0	1	1	0	0	1	1	0	1	1	0	1	1	9	3	4	4	4	3	4	4	4	3	4	3	4	44	5	4	4	3	4	5	2
Female	38	25-59	Divorced	Bachelor	Non-govt. employee	No effect	Everyday	No	No	Yes	>30,000 baht	Yes	Chanthaburi	1	1	0	1	1	1	1	0	1	0	1	1	1	1	1	12	1	5	5	5	5	5	5	5	4	5	5	5	55	5	4	3	3	1	5	1
Female	63	>=60	Divorced	Bachelor	Unemployed	Decreased	Everyday	Yes	No	No	<10,000 baht	Yes	Samut Prakan	0	1	0	0	1	1	1	1	1	0	0	1	0	1	1	9	5	5	5	5	4	5	5	5	5	5	5	5	59	5	5	5	4	5	1	5
Female	23	20-24	Single	Bachelor	Non-govt. employee	No effect	Everyday	No	No	Yes	10,000-30,000 baht	Yes	Chanthaburi	0	1	0	1	1	0	1	1	1	0	0	1	1	1	1	10	5	5	2	4	5	5	5	2	3	5	2	5	48	5	4	4	3	4	5	5
Female	50	25-59	Single	Lower education (below bachelor)	Non-govt. employee	Decreased	Everyday	No	No	No	10,000-30,000 baht	Yes	Samut Prakan	0	1	0	0	1	1	1	0	1	0	0	1	0	1	1	8	2	5	5	3	5	4	5	2	2	5	3	5	46	5	3	3	4	4	5	2
Female	48	25-59	Divorced	Lower education (below bachelor)	Non-govt. employee	Decreased	Never or Sometimes	Yes	No	Yes	10,000-30,000 baht	Yes	Chachoengsao	1	1	1	0	1	1	1	1	1	0	1	1	0	0	1	11	1	5	5	5	5	2	4	4	2	2	2	1	38	5	4	4	5	5	5	5
Female	35	25-59	Married	Lower education (below bachelor)	Non-govt. employee	No effect	Everyday	No	No	Yes	>30,000 baht	Yes	Chanthaburi	1	1	1	1	1	1	1	1	1	0	1	1	1	1	1	14	1	5	5	5	5	5	1	4	3	5	5	5	49	5	4	4	4	4	4	1
Female	54	25-59	Married	Lower education (below bachelor)	Non-govt. employee	Decreased	Never or Sometimes	Yes	No	No	10,000-30,000 baht	Yes	Chanthaburi	1	1	0	1	1	1	1	0	1	0	0	1	0	1	1	10	3	3	5	2	4	2	4	3	3	5	4	4	42	5	4	5	5	3	5	5
Female	34	25-59	Married	Bachelor	Non-govt. employee	No effect	Everyday	No	No	No	10,000-30,000 baht	Yes	Rayong	1	1	0	1	1	1	1	1	1	0	1	1	1	1	1	13	3	2	5	5	5	3	1	2	5	2	2	5	40	5	4	4	5	5	4	5
Female	40	25-59	Single	Bachelor	Govt. employee	No effect	Everyday	No	No	No	>30,000 baht	Yes	Trat	1	1	1	1	1	1	1	1	1	1	1	1	1	1	1	15	3	5	5	5	5	5	5	4	5	5	5	5	57	5	3	4	5	3	4	5
Male	36	25-59	Married	Higher education (above bachelor)	Govt. employee	No effect	Everyday	No	No	No	>30,000 baht	Yes	Chachoengsao	1	1	0	0	1	1	1	0	1	0	0	1	0	1	1	9	2	4	4	3	3	3	3	3	3	3	3	3	37	5	4	3	5	3	3	4
Female	43	25-59	Single	Lower education (below bachelor)	Non-govt. employee	Decreased	Everyday	No	No	No	10,000-30,000 baht	Yes	Trat	0	1	0	0	1	0	0	1	1	0	1	1	0	0	0	6	2	3	4	4	4	4	4	3	4	3	4	4	43	5	4	3	4	3	4	2
Female	45	25-59	Married	Lower education (below bachelor)	Non-govt. employee	Decreased	Never or Sometimes	No	No	No	10,000-30,000 baht	Yes	Trat	1	1	0	0	1	1	1	0	1	0	0	1	0	1	1	9	4	3	3	3	4	3	4	3	3	3	3	3	39	5	4	3	4	4	5	2
Female	53	25-59	Married	Lower education (below bachelor)	Non-govt. employee	Decreased	Everyday	No	No	No	10,000-30,000 baht	Yes	Trat	0	1	1	0	1	1	1	1	1	0	0	1	0	1	1	10	5	4	4	1	5	4	5	5	1	4	4	4	46	5	5	5	4	5	5	3
Male	27	25-59	Single	Higher education (above bachelor)	Non-govt. employee	No effect	Everyday	No	Yes	Yes	>30,000 baht	Yes	Prachin Buri	0	1	0	1	1	1	1	0	1	1	1	1	0	1	1	11	4	2	5	5	5	5	3	4	2	4	3	4	46	5	3	3	4	4	3	4
Male	31	25-59	Single	Higher education (above bachelor)	Govt. employee	No effect	Everyday	No	No	No	>30,000 baht	Yes	Prachin Buri	1	1	1	1	1	1	1	0	1	1	0	1	1	1	1	13	3	4	5	5	4	4	3	1	1	3	5	5	43	5	4	3	4	4	4	3
Female	46	25-59	Divorced	Bachelor	Govt. employee	Decreased	Everyday	No	No	No	>30,000 baht	Yes	Trat	1	1	0	1	1	1	0	1	0	1	1	1	1	0	1	11	2	4	4	4	5	4	5	5	4	4	4	4	49	5	4	5	5	4	5	5
Male	57	25-59	Single	Bachelor	Non-govt. employee	Decreased	Everyday	Yes	No	No	10,000-30,000 baht	Yes	Samut Prakan	1	1	1	1	0	0	0	1	0	1	0	0	0	0	1	7	2	2	2	3	5	3	5	5	1	2	4	2	36	5	4	5	5	1	4	5
Female	40	25-59	Married	Lower education (below bachelor)	Non-govt. employee	Decreased	Everyday	No	No	No	10,000-30,000 baht	Yes	Trat	1	1	0	1	1	1	1	1	1	0	0	1	0	1	1	11	3	5	5	5	5	5	5	3	4	5	2	5	52	5	5	3	5	5	5	4
Female	24	20-24	Single	Higher education (above bachelor)	Student	Decreased	Everyday	No	No	Yes	10,000-30,000 baht	Yes	Prachin Buri	1	0	0	1	1	1	1	1	1	1	0	1	0	1	1	11	5	2	5	3	4	3	3	2	3	5	4	5	44	5	4	4	4	3	5	1
Female	58	25-59	Divorced	Lower education (below bachelor)	Non-govt. employee	Decreased	Never or Sometimes	No	No	No	>30,000 baht	Yes	Trat	1	1	1	0	1	1	1	1	1	0	1	1	1	1	1	13	4	5	5	5	5	1	5	3	3	4	1	5	46	5	1	5	5	2	5	5
Male	42	25-59	Single	Lower education (below bachelor)	Non-govt. employee	Decreased	Never or Sometimes	No	No	Yes	10,000-30,000 baht	Yes	Trat	0	0	1	1	1	1	1	0	1	0	1	1	1	1	1	11	5	2	1	2	5	1	5	5	1	1	1	1	30	5	1	5	5	1	5	5
Female	20	20-24	Single	Bachelor	Student	Decreased	Everyday	No	No	No	>30,000 baht	Yes	Trat	1	1	1	1	1	1	1	0	1	1	0	1	1	1	1	13	3	3	5	5	3	5	1	1	2	4	1	4	37	5	4	5	5	4	2	5
Female	27	25-59	Married	Lower education (below bachelor)	Govt. employee	No effect	Everyday	Yes	No	Yes	10,000-30,000 baht	Yes	Trat	1	1	1	1	1	0	1	1	1	1	1	0	1	1	0	12	5	5	1	5	5	1	5	1	5	1	1	1	36	5	5	1	5	5	5	5
Female	21	20-24	Single	Bachelor	Student	No effect	Everyday	No	No	No	10,000-30,000 baht	Not sure	Chon Buri	1	1	1	0	1	1	0	0	1	1	1	1	1	1	1	12	2	4	5	5	4	4	4	1	2	5	1	4	41	5	4	5	2	5	2	1
Female	35	25-59	Married	Higher education (above bachelor)	Govt. employee	Decreased	Everyday	No	No	No	>30,000 baht	Yes	Chon Buri	1	1	1	0	1	1	1	0	1	0	1	1	1	1	1	12	3	5	5	5	5	5	1	5	5	5	2	5	51	5	5	5	5	4	5	5
Male	43	25-59	Married	Higher education (above bachelor)	Govt. employee	No effect	Everyday	No	No	Yes	>30,000 baht	Yes	Chon Buri	1	1	1	1	1	1	1	1	1	1	1	1	1	1	1	15	4	3	5	3	5	3	3	5	3	5	3	5	47	5	4	2	5	4	5	3
Female	60	>=60	Married	Lower education (below bachelor)	Non-govt. employee	Decreased	Everyday	Yes	Yes	No	<10,000 baht	Yes	Samut Prakan	0	0	1	0	1	1	1	0	1	0	0	1	1	0	1	8	5	1	1	2	5	1	4	4	2	1	1	1	28	5	3	4	5	3	5	5
Female	39	25-59	Single	Bachelor	Non-govt. employee	Decreased	Everyday	No	No	Yes	10,000-30,000 baht	Yes	Samut Prakan	1	1	0	1	1	1	0	0	1	0	1	1	0	1	1	10	3	4	5	5	4	3	3	4	1	3	1	3	39	5	3	3	4	4	2	3
Female	22	20-24	Single	Bachelor	Student	Decreased	Everyday	No	No	Yes	10,000-30,000 baht	Not sure	Chachoengsao	1	1	0	1	1	1	0	1	1	0	1	1	0	1	1	11	3	2	5	4	4	3	4	4	3	4	1	3	40	5	4	3	4	3	3	4
Female	40	25-59	Single	Bachelor	Govt. employee	No effect	Everyday	No	No	Yes	>30,000 baht	Yes	Chon Buri	1	1	1	1	1	1	1	1	1	1	1	1	1	0	1	14	5	5	5	5	5	5	4	4	4	5	4	5	56	5	4	3	5	4	5	5
Female	44	25-59	Married	Lower education (below bachelor)	Non-govt. employee	Decreased	Everyday	No	No	No	10,000-30,000 baht	Yes	Trat	0	1	1	1	1	1	1	1	1	0	0	1	0	1	1	11	5	5	4	5	5	5	5	3	2	5	5	4	53	5	3	5	5	2	4	2
Female	26	25-59	Single	Bachelor	Govt. employee	No effect	Everyday	No	No	Yes	10,000-30,000 baht	Yes	Trat	1	1	1	0	1	1	1	1	1	0	0	1	0	1	0	10	5	4	5	4	5	4	5	3	2	5	2	4	48	5	4	4	4	5	4	4
Female	40	25-59	Married	Bachelor	Non-govt. employee	Decreased	Everyday	No	No	No	10,000-30,000 baht	Yes	Rayong	1	1	0	1	1	1	1	1	1	0	1	1	0	1	1	12	3	5	5	5	1	5	5	5	5	5	5	5	54	5	4	4	5	5	4	1
Female	28	25-59	Single	Bachelor	Govt. employee	No effect	Everyday	No	No	No	10,000-30,000 baht	Yes	Chon Buri	1	1	0	0	1	1	1	1	1	0	0	1	0	1	1	10	3	5	5	5	5	2	4	3	1	1	4	5	43	5	5	5	4	4	4	1
Female	32	25-59	Married	Bachelor	Govt. employee	No effect	Everyday	No	No	No	>30,000 baht	Yes	Chanthaburi	0	0	1	0	1	1	1	0	1	0	0	1	1	1	0	8	4	1	4	3	3	3	4	4	2	2	2	2	34	5	2	5	5	4	4	4
Female	36	25-59	Single	Lower education (below bachelor)	Non-govt. employee	No effect	Everyday	No	No	No	10,000-30,000 baht	Yes	Chon Buri	1	1	1	1	1	1	1	0	1	1	0	1	1	1	0	12	2	4	5	5	4	3	4	3	2	4	3	5	44	5	5	2	3	4	4	1
Female	63	>=60	Married	Lower education (below bachelor)	Non-govt. employee	No effect	Everyday	Yes	No	No	10,000-30,000 baht	Yes	Samut Prakan	1	1	0	1	1	1	1	1	1	0	0	1	0	1	1	11	3	4	4	4	5	4	3	2	4	4	1	4	42	5	4	3	5	4	3	4
Female	22	20-24	Single	Bachelor	Student	Decreased	Everyday	No	No	Yes	10,000-30,000 baht	Yes	Samut Prakan	0	1	0	0	1	1	0	0	1	0	0	1	1	0	1	7	5	3	1	1	5	3	4	3	1	3	3	4	36	5	3	5	5	5	5	1
Female	21	20-24	Single	Bachelor	Student	Decreased	Everyday	No	No	No	10,000-30,000 baht	Yes	Chon Buri	1	1	0	1	1	1	1	1	1	1	1	1	1	1	1	14	2	4	5	4	5	3	1	1	4	5	3	5	42	5	4	4	3	4	4	3
Female	21	20-24	Single	Bachelor	Student	Decreased	Everyday	No	No	No	10,000-30,000 baht	Yes	Prachin Buri	1	1	1	1	1	1	1	1	1	1	0	1	0	1	1	13	2	5	5	5	3	5	4	1	1	5	1	5	42	5	4	3	3	5	3	5
Female	21	20-24	Single	Bachelor	Student	No effect	Everyday	No	No	No	10,000-30,000 baht	Not sure	Trat	0	1	0	0	1	0	1	0	1	0	1	1	1	0	1	8	5	4	5	5	5	5	5	5	4	5	4	5	57	5	5	5	5	5	5	5
Female	21	20-24	Single	Bachelor	Student	Decreased	Everyday	No	No	Yes	<10,000 baht	Yes	Samut Prakan	0	1	1	1	1	1	1	0	1	1	1	1	1	0	1	12	1	3	5	3	5	5	5	5	1	2	1	1	37	5	5	3	5	5	5	5
Female	22	20-24	Single	Bachelor	Student	Decreased	Everyday	No	No	No	10,000-30,000 baht	Yes	Chon Buri	1	1	0	0	1	0	0	1	1	0	0	1	1	1	1	9	1	5	5	5	5	5	5	3	5	5	5	5	54	5	5	5	5	5	5	5
Male	51	25-59	Divorced	Lower education (below bachelor)	Non-govt. employee	Decreased	Never or Sometimes	Yes	No	Yes	<10,000 baht	Yes	Samut Prakan	1	1	1	0	1	1	1	1	1	0	0	1	1	0	1	11	4	3	3	3	4	3	4	4	3	3	2	3	39	5	1	3	5	3	3	3
Female	56	25-59	Single	Lower education (below bachelor)	Non-govt. employee	Decreased	Everyday	Yes	No	No	10,000-30,000 baht	Yes	Samut Prakan	1	1	1	1	1	1	1	1	1	1	0	1	1	0	1	13	5	4	4	4	5	4	5	5	4	4	4	4	52	5	4	5	5	4	5	5
Female	41	25-59	Single	Lower education (below bachelor)	Non-govt. employee	Decreased	Everyday	Yes	No	Yes	10,000-30,000 baht	Yes	Chachoengsao	1	1	1	1	1	0	1	1	1	0	1	1	0	1	1	12	3	5	5	5	5	5	5	5	5	5	5	5	58	5	4	5	5	5	5	5
Male	30	25-59	Single	Bachelor	Unemployed	Decreased	Everyday	No	No	No	<10,000 baht	Yes	Chon Buri	0	1	1	0	1	1	1	0	1	0	0	1	1	0	1	9	5	2	2	5	5	3	5	3	2	3	3	5	43	5	3	4	4	5	3	5
Male	45	25-59	Married	Bachelor	Govt. employee	Decreased	Everyday	Yes	No	Yes	>30,000 baht	Yes	Prachin Buri	1	1	1	0	1	1	1	1	1	1	1	1	1	1	1	14	4	2	3	3	3	3	2	5	1	4	1	4	35	5	5	3	4	4	3	1
Male	24	20-24	Single	Bachelor	Non-govt. employee	No effect	Everyday	No	No	Yes	10,000-30,000 baht	Yes	Prachin Buri	1	1	0	0	1	1	1	1	1	1	0	1	0	1	1	11	5	3	3	3	4	3	4	3	3	4	1	3	39	5	3	2	3	4	3	4
Female	22	20-24	Single	Bachelor	Unemployed	Decreased	Everyday	No	No	Yes	<10,000 baht	Not sure	Prachin Buri	1	1	1	1	1	1	1	1	1	1	1	1	1	1	1	15	3	3	5	4	5	5	5	3	3	5	1	4	46	5	4	5	4	4	5	5
Female	31	25-59	Single	Bachelor	Non-govt. employee	No effect	Everyday	No	No	Yes	10,000-30,000 baht	Yes	Chon Buri	1	1	1	1	1	1	1	1	1	0	1	1	1	1	1	14	5	5	5	5	5	5	4	1	5	5	1	5	51	5	5	5	5	5	5	5
Female	29	25-59	Single	Higher education (above bachelor)	Non-govt. employee	No effect	Everyday	No	No	Yes	10,000-30,000 baht	Yes	Chon Buri	1	1	1	1	1	1	1	0	1	0	0	1	1	1	1	12	3	5	5	3	3	5	4	1	3	4	1	5	42	5	3	5	3	5	5	5
Female	33	25-59	Married	Bachelor	Non-govt. employee	Decreased	Everyday	No	No	Yes	10,000-30,000 baht	Yes	Chon Buri	0	1	1	0	1	1	1	1	1	1	0	1	0	1	1	11	3	5	5	4	4	5	5	2	4	4	3	4	48	5	5	4	4	5	5	1
Female	30	25-59	Married	Bachelor	Non-govt. employee	Decreased	Everyday	No	No	Yes	10,000-30,000 baht	Yes	Chon Buri	1	1	1	1	1	1	1	0	1	0	1	1	1	1	1	13	1	2	5	5	5	3	1	5	3	3	1	5	39	5	4	4	4	4	5	5
Female	22	20-24	Single	Bachelor	Student	Decreased	Everyday	No	No	Yes	10,000-30,000 baht	Yes	Sa Kaeo	0	1	1	1	1	0	1	0	1	0	0	1	1	1	1	10	3	2	5	5	5	5	5	5	1	5	5	5	51	5	5	4	4	5	5	5
Female	22	20-24	Single	Bachelor	Student	Decreased	Everyday	No	Yes	Yes	10,000-30,000 baht	Yes	Prachin Buri	1	1	1	1	1	1	1	0	1	0	0	1	0	1	1	11	2	3	5	2	5	4	3	2	1	4	1	3	35	5	4	4	4	5	5	2
Male	58	25-59	Married	Lower education (below bachelor)	Non-govt. employee	Decreased	Everyday	No	No	No	10,000-30,000 baht	Yes	Prachin Buri	1	1	1	1	1	1	1	1	1	0	1	1	1	1	1	14	3	3	4	4	5	5	5	5	5	5	5	5	54	5	4	4	5	3	5	5
Female	40	25-59	Married	Bachelor	Non-govt. employee	No effect	Everyday	No	No	No	>30,000 baht	Yes	Prachin Buri	0	1	0	0	1	1	1	1	1	0	0	1	0	1	1	9	2	5	5	1	3	3	2	2	1	3	1	4	32	5	4	2	3	2	2	4
Male	22	20-24	Single	Bachelor	Student	Decreased	Everyday	Yes	No	No	10,000-30,000 baht	Yes	Chon Buri	1	1	1	1	1	1	1	1	1	0	1	1	1	1	1	14	5	5	4	5	5	5	3	3	4	4	2	5	50	5	5	5	5	4	5	5
Female	30	25-59	Single	Bachelor	Non-govt. employee	No effect	Everyday	No	No	Yes	10,000-30,000 baht	Yes	Chon Buri	1	1	1	1	1	1	1	1	1	0	0	1	1	1	1	13	2	5	5	5	5	5	4	3	4	5	3	5	51	5	4	5	5	4	5	5
Female	33	25-59	Single	Bachelor	Non-govt. employee	Decreased	Everyday	No	No	Yes	10,000-30,000 baht	Yes	Chon Buri	1	1	0	0	1	0	1	1	1	1	0	1	0	1	1	10	2	4	5	5	2	5	4	1	1	5	3	5	42	5	4	4	4	5	5	2
Female	31	25-59	Single	Bachelor	Non-govt. employee	Decreased	Everyday	No	No	Yes	10,000-30,000 baht	Yes	Chon Buri	1	1	0	0	1	0	1	0	1	1	0	1	1	1	1	10	2	4	5	5	4	4	3	2	3	3	1	5	41	5	5	4	5	5	5	4
Female	49	25-59	Married	Bachelor	Non-govt. employee	Decreased	Everyday	Yes	No	No	10,000-30,000 baht	Yes	Prachin Buri	1	1	1	1	1	1	1	0	1	1	0	1	1	1	1	13	3	4	4	4	5	4	4	3	4	4	2	4	45	5	4	5	5	4	5	5
Female	29	25-59	Married	Lower education (below bachelor)	Non-govt. employee	Decreased	Everyday	No	No	Yes	10,000-30,000 baht	Yes	Chon Buri	0	1	1	1	1	1	1	1	1	0	0	1	1	1	1	12	3	4	4	4	5	4	3	3	3	4	1	4	42	5	4	3	4	4	5	5
Female	46	25-59	Married	Lower education (below bachelor)	Non-govt. employee	Decreased	Never or Sometimes	No	No	No	<10,000 baht	Not sure	Chon Buri	1	1	1	1	1	1	1	1	1	1	1	1	0	1	1	14	3	3	3	3	4	3	4	4	3	3	3	3	39	5	3	4	5	3	4	3
Female	37	25-59	Single	Bachelor	Non-govt. employee	No effect	Everyday	Yes	No	No	>30,000 baht	Yes	Prachin Buri	1	1	1	1	1	1	1	1	1	1	1	1	1	1	1	15	4	3	4	4	5	4	3	3	2	3	3	3	41	5	3	3	4	4	4	3
Male	29	25-59	Married	Lower education (below bachelor)	Non-govt. employee	Decreased	Everyday	No	No	Yes	10,000-30,000 baht	Not sure	Rayong	0	1	0	1	1	1	1	1	1	0	0	0	0	1	1	9	4	2	3	5	4	5	4	2	4	4	5	5	47	5	4	4	4	5	4	1
Female	50	25-59	Married	Bachelor	Non-govt. employee	Decreased	Everyday	No	No	No	10,000-30,000 baht	Yes	Rayong	1	1	1	1	1	1	1	1	1	0	1	1	1	1	1	14	5	5	5	5	5	5	3	5	5	5	5	5	58	5	4	3	5	5	5	5
Male	54	25-59	Married	Lower education (below bachelor)	Non-govt. employee	Decreased	Everyday	No	Yes	Yes	10,000-30,000 baht	Yes	Chachoengsao	0	1	0	0	1	1	1	1	1	0	1	1	0	0	1	9	4	3	3	3	5	3	5	5	3	3	3	3	43	5	3	3	5	3	3	5
Male	50	25-59	Married	Bachelor	Non-govt. employee	No effect	Everyday	No	No	No	>30,000 baht	Yes	Chon Buri	1	1	1	0	1	1	1	0	1	0	1	1	0	1	1	11	2	4	4	4	5	4	5	5	4	4	4	4	49	5	4	5	5	4	5	5
Female	29	25-59	Single	Bachelor	Non-govt. employee	No effect	Everyday	No	No	Yes	10,000-30,000 baht	Yes	Chon Buri	1	1	0	0	1	1	1	0	1	0	0	1	1	1	1	10	2	4	4	5	5	5	4	5	5	5	1	5	50	5	4	3	4	5	3	5
Male	21	20-24	Single	Bachelor	Student	Decreased	Everyday	No	Yes	Yes	10,000-30,000 baht	Yes	Chon Buri	0	0	1	0	1	1	1	0	1	0	0	1	1	0	0	7	5	1	1	1	5	1	5	5	1	1	1	1	28	5	1	5	5	1	5	5
Female	63	>=60	Married	Lower education (below bachelor)	Unemployed	Decreased	Everyday	No	No	No	<10,000 baht	Yes	Samut Prakan	1	1	1	0	1	1	1	1	1	0	1	1	1	1	1	13	3	4	5	5	4	5	4	4	4	5	5	5	53	5	4	5	5	5	5	5
Male	32	25-59	Single	Higher education (above bachelor)	Govt. employee	Decreased	Everyday	No	No	No	>30,000 baht	Yes	Chon Buri	1	0	1	1	1	1	1	1	1	1	1	1	1	1	1	14	5	3	3	5	5	5	1	1	1	1	1	5	36	5	4	5	5	5	2	1
Male	26	25-59	Married	Lower education (below bachelor)	Non-govt. employee	Decreased	Everyday	No	No	Yes	10,000-30,000 baht	Yes	Chon Buri	1	1	0	0	1	1	1	0	1	0	0	1	1	1	1	10	2	4	5	5	5	5	1	2	3	5	1	5	43	5	4	5	5	3	5	5
Female	43	25-59	Married	Bachelor	Govt. employee	Decreased	Everyday	No	No	No	10,000-30,000 baht	Yes	Chon Buri	0	1	1	0	1	1	1	0	1	0	0	1	0	1	1	9	5	5	5	5	5	5	3	3	4	5	3	5	53	5	4	5	4	5	3	3
Female	41	25-59	Married	Bachelor	Govt. employee	No effect	Everyday	Yes	No	Yes	>30,000 baht	Yes	Chon Buri	1	1	1	1	1	1	1	0	1	0	0	1	1	1	1	12	3	5	4	4	5	5	5	2	3	2	1	5	44	5	4	2	3	4	5	5
Female	48	25-59	Married	Higher education (above bachelor)	Govt. employee	No effect	Everyday	Yes	No	No	>30,000 baht	Yes	Chon Buri	1	1	0	1	1	1	1	1	1	1	1	1	1	1	1	14	2	4	4	3	4	4	5	5	4	4	2	4	45	5	4	5	4	4	5	2
Female	51	25-59	Married	Bachelor	Non-govt. employee	Decreased	Everyday	Yes	No	No	10,000-30,000 baht	Yes	Chon Buri	1	0	0	1	1	1	1	1	1	1	0	0	1	1	1	11	2	5	5	4	3	5	3	2	4	3	4	5	45	5	4	1	4	4	4	1
Female	48	25-59	Married	Bachelor	Govt. employee	No effect	Never or Sometimes	No	No	No	>30,000 baht	Yes	Chon Buri	1	1	0	1	1	1	1	0	1	1	1	1	0	1	1	12	5	4	5	5	5	5	5	3	3	2	2	5	49	5	5	4	4	5	4	4
Female	56	25-59	Married	Bachelor	Govt. employee	No effect	Never or Sometimes	Yes	No	No	>30,000 baht	Yes	Chon Buri	1	1	0	1	0	1	1	1	1	1	0	1	0	1	1	11	2	5	5	5	3	5	3	1	5	5	5	5	49	5	5	5	5	5	5	5
Female	48	25-59	Divorced	Bachelor	Govt. employee	No effect	Everyday	No	No	No	>30,000 baht	Yes	Chon Buri	1	1	0	1	1	1	1	0	1	1	1	1	0	1	1	12	4	3	3	3	5	3	5	4	3	3	2	3	41	5	3	4	5	3	5	5
[truncated: 53 more columns]
